# Supplementary material for: A Model System for Studying the Transcriptomic and Physiological Changes Associated with Mammalian Host-Adaptation by Leptospira interrogans Serovar Copenhageni
Source: PLoS Pathog. 2014 Mar 13;10(3):e1004004. doi: 10.1371/journal.ppat.1004004 (PMC3953431; doi:10.1371/journal.ppat.1004004)
Supplement: Table S2 — Gene expression data for Chromosome 1 and 2. Column A: Gene identification, Column B: Mean number of DESeq values for each gene in all 6 biological replicates, Column C: Mean DESeq values for each gene in 3 biological replicates of leptospires cultured in vitro (IV), Column D: Mean DESeq values for each gene in 3 biological replicates of leptospires cultured in dialysis membrane chambers (DMC), Column E: Fold change gene expression by DMC leptospires compared to IV leptospires, Column F: Log2 fold change gene expression by DMC leptospires compared to IV leptospires, Column G: p-value of differential gene expression, Column H: adjusted p-value of differential gene expression, Column I: Residual variance of DESeq values for each gene in three biological replicates of IV, Column J: Residual variance of DESeq values for each gene in three biological replicates of DMC, Column L-Q: DESeq values for each gene in each biological replicate, Column S: DNA strand location for each gene, Column T: location of gene on positive or negative strand, Column U: Start position for each gene, Column V: End position for each gene, Column W: gene length, Column X: gene name, Column Y: gene product. Datasheets are arranged to present (1) data for all genes sorted according to the expression values in DMCs; (2) data for all genes sorted according to the expression values in vitro; (3) data for genes whose expression was upregulated within DMCs compared to in vitro; and (4) data for genes whose expression was downregulated within DMCs compared to in vitro. (XLSX) [file ppat.1004004.s006.xlsx]

## Sheet: DESeq-Results
DESeq Results											DESeq values of each biological replicates							Gene annotation
Systemic ID	Base mean	Base mean DMC	Base mean IV	Fold Change	log2 Fold Change	P-value	P-adjusted	Residual variation DMC	Residual variation IV		DMC1	DMC2	DMC3	IV1	IV2	IV3		Chromosome	Strand	Start	End	Length	Gene Name	Product
LIC10001	35.975	48.8907	23.0592	2.12022	1.08422	0.00744645	0.106881	0.98936	0.324225		61.72	36.5	48.45	27.46	25.8	15.92		1	+	292	1623	443	dnaA	chromosomal replication initiator protein
LIC10002	85.1127	99.9444	70.2811	1.42207	0.507989	0.26343	0.704295	1.10351	0.0706654		87.56	132.54	79.73	64.58	69.32	76.94		1	+	3279	4400	373	dnaN	DNA polymerase III subunit beta
LIC10003	20.1358	14.1308	26.1409	0.540561	-0.88747	0.0642978	0.392824	0.0287707	1.17414		12.92	15.37	14.11	17.07	33.05	28.3		1	+	5062	6159	365	recF	DNA repair and genetic recombination protein
LIC10004	9.69284	7.10587	12.2798	0.578663	-0.789205	0.329043	0.739466	0.308393	0.491106		5.74	5.76	9.81	8.91	12.9	15.03		1	+	6156	6620	154	-	hypothetical protein
LIC10005	137.303	147.038	127.567	1.15264	0.204942	0.563107	0.87195	0.576764	0.348833		185.17	121.01	134.93	103.17	145.1	134.43		1	+	6686	8605	639	-	DNA gyrase subunit B
LIC10006	154.753	163.298	146.208	1.11689	0.159481	0.672105	0.92024	1.17584	0.353233		225.36	121.01	143.52	118.76	166.86	153		1	+	8624	11128	834	gyrA	DNA gyrase subunit A
LIC10007	35.0945	31.469	38.72	0.812732	-0.299149	0.699558	0.935792	1.43736	0.132211		41.63	15.37	37.41	36.37	43.53	36.26		1	+	11133	12122	329	-	nifR3-like protein
LIC10008	7.14743	7.01788	7.27697	0.964397	-0.0523017	0.83008	0.977626	1.9124	0.0503256		12.92	3.84	4.29	7.42	6.45	7.96		1	+	12129	12473	114	-	hypothetical protein
LIC10009	30.0014	32.1173	27.8855	1.15175	0.203834	0.764554	0.959433	3.58275	1.88498		14.35	53.78	28.21	18.56	21.76	43.34		1	+	12715	13452	245	-	lipoprotein
LIC10010	14.6477	16.4223	12.8731	1.27571	0.3513	0.295474	0.726154	0.508075	0.826748		14.35	13.45	21.47	16.33	7.25	15.03		1	-	13804	14805	333	-	hypothetical protein
LIC10011	668.577	667.796	669.357	0.997668	-0.00336891	0.960407	1	1.50259	0.354386		338.75	1035.35	629.29	598.99	580.39	828.68		1	-	15216	15776	186	lipL21	hypothetical protein
LIC10012	42.2987	49.6303	34.967	1.41935	0.505227	0.182548	0.620373	0.0606944	0.508211		53.11	46.1	49.68	34.89	25.8	44.22		1	+	15855	17462	535	-	hypothetical protein
LIC10013	23.8181	29.0751	18.5611	1.56645	0.647496	0.0916343	0.461612	0.583978	0.0322017		21.53	30.73	34.96	19.3	16.93	19.46		1	+	17484	18377	297	-	sigma 54 activator
LIC10014	26.0453	34.6817	17.4089	1.99218	0.994351	0.0253955	0.235635	0.252733	0.528955		40.19	30.73	33.12	22.27	19.35	10.61		1	-	18319	19407	362	-	hypothetical protein
LIC10015	12.3313	16.1795	8.48314	1.90725	0.931497	0.0705644	0.410488	0.0280758	0.225499		17.22	15.37	15.95	10.39	8.87	6.19		1	+	19980	20195	71	-	hypothetical protein
LIC10016	12.1298	16.3186	7.94092	2.05501	1.03914	0.0594974	0.383867	0.363203	0.279784		20.1	15.37	13.49	9.65	8.87	5.31		1	-	20186	20749	187	maf	Maf-like protein
LIC10017	20.7497	27.3089	14.1905	1.92445	0.944447	0.0490717	0.346793	0.172183	0.094839		27.27	30.73	23.92	16.33	12.09	14.15		1	+	20801	21706	301	-	hypothetical protein
LIC10018	18.7488	21.0009	16.4967	1.27304	0.348273	0.549153	0.866045	0.87304	0.190872		15.79	28.81	18.4	16.33	13.7	19.46		1	+	21851	22354	167	-	lipoprotein
LIC10019	35.2953	38.2009	32.3896	1.17942	0.238078	0.650474	0.908051	2.7141	1.01238		20.1	59.55	34.96	20.78	33.05	43.34		1	+	22359	23102	247	-	3-oxoacyl-ACP reductase
LIC10020	20.6943	18.3902	22.9985	0.799626	-0.322602	0.964571	1	1.91787	0.888944		18.66	7.68	28.83	24.49	15.32	29.19		1	+	23118	23726	202	-	hypothetical protein
LIC10021	17.3846	16.5146	18.2547	0.904675	-0.144529	0.958	1	0.709555	0.529062		11.48	15.37	22.69	21.53	12.9	20.34		1	+	24216	25898	560	-	lipoprotein
LIC10022	15.6548	17.4601	13.8494	1.26071	0.334232	0.534599	0.859757	0.0648261	0.28527		17.22	19.21	15.95	10.39	16.12	15.03		1	-	26728	27090	120	-	arsenate reductase
LIC10023	44.4505	57.5568	31.3443	1.83628	0.876786	0.00798315	0.111825	1.2932	0.3529		47.37	48.02	77.28	37.85	22.57	33.61		1	+	28185	29198	337	fliG	flagellar motor switch protein G
LIC10024	12.2774	16.0986	8.45617	1.90377	0.928863	0.0251088	0.235635	1.12989	0.359918		17.22	9.6	21.47	7.42	6.45	11.5		1	+	29263	31539	758	-	adenylate/guanylate cyclase
LIC10025	4.47457	4.33588	4.61327	0.93987	-0.0894669	0.765425	0.959433	1.12492	0.464253		2.87	7.68	2.45	2.97	6.45	4.42		1	+	32228	32785	185	-	hypothetical protein
LIC10026	9.93479	11.7584	8.1112	1.44965	0.535703	0.26713	0.704295	0.00847845	2.49412		11.48	11.53	12.27	3.71	15.32	5.31		1	+	32934	33959	341	-	hypothetical protein
LIC10027	169.024	226.479	111.569	2.02995	1.02144	0.0162723	0.188404	8.14039	0.114398		100.48	407.22	171.73	108.37	128.17	98.17		1	+	34184	34888	234	-	hypothetical protein
LIC10028	18.975	19.6664	18.2837	1.07562	0.105175	0.760622	0.959306	0.213841	0.769641		15.79	21.13	22.08	20.78	22.57	11.5		1	+	34892	35251	119	-	lipoprotein
LIC10029	31.2703	23.3976	39.143	0.597745	-0.742397	0.105613	0.490301	0.121381	0.793478		25.84	19.21	25.15	49.73	31.44	36.26		1	-	35248	36096	282	-	inositol monophosphatase
LIC10030	8.63584	6.92411	10.3476	0.669153	-0.579593	0.61027	0.892513	1.67367	0.490381		1.44	7.68	11.65	11.88	12.09	7.08		1	-	36116	37027	303	-	hypothetical protein
LIC10031	17.098	18.231	15.965	1.14194	0.191484	0.582122	0.880352	0.738689	0.326771		11.48	21.13	22.08	20.04	13.7	14.15		1	-	37639	39615	658	lacZ	beta-galactosidase
LIC10032	25.8773	27.8484	23.9062	1.1649	0.22021	0.495538	0.846736	0.340467	0.229109		21.53	30.73	31.28	20.04	23.38	28.3		1	+	39801	40658	285	-	hypothetical protein
LIC10033	8.14829	10.0759	6.22066	1.61975	0.695772	0.20004	0.640135	0.85216	2.89566		5.74	13.45	11.04	2.23	12.9	3.54		1	+	40666	41238	190	-	hypothetical protein
LIC10034	9.34625	9.00406	9.68844	0.929361	-0.105689	0.789855	0.968062	0.108584	0.120093		10.05	9.6	7.36	10.39	8.06	10.61		1	+	41220	41915	231	-	hypothetical protein
LIC10035	37.6491	38.7593	36.539	1.06077	0.0851063	0.74501	0.953945	0.111942	1.23636		43.06	34.58	38.64	23.01	37.08	49.53		1	+	41921	44176	751	rnR	ribonuclease R
LIC10036	7.21929	5.06141	9.37717	0.539759	-0.889614	0.119163	0.517128	0.121003	0.785177		5.74	5.76	3.68	11.88	5.64	10.61		1	+	44336	44848	170	-	hypothetical protein
LIC10037	14.8028	9.19284	20.4128	0.450348	-1.15089	0.00732866	0.106428	0.512448	2.10935		8.61	13.45	5.52	29.69	12.09	19.46		1	+	44852	46465	537	-	GMC oxidoreductase
LIC10038	25.5897	26.8617	24.3176	1.10462	0.143553	0.69051	0.930787	0.126863	0.757526		28.71	23.05	28.83	30.43	26.6	15.92		1	+	46607	48115	502	-	hypothetical protein
LIC10039	8.11075	10.4551	5.76637	1.81312	0.858473	0.108116	0.493411	1.3713	0.524841		15.79	5.76	9.81	2.97	7.25	7.08		1	-	48326	49030	234	aroD	3-dehydroquinate dehydratase
LIC10040	36.7639	38.9097	34.6181	1.12397	0.168605	0.829431	0.977553	0.264948	0.142663		44.5	40.34	31.89	33.4	39.5	30.95		1	-	49034	50002	322	kpsF	polysialic acid capsule expression protein
LIC10041	14.6826	12.5648	16.8003	0.747888	-0.419106	0.266134	0.704295	0.469764	2.32638		14.35	15.37	7.97	9.65	26.6	14.15		1	-	49986	50525	179	-	transcription activator or transcription antitermination factor
LIC10042	7.24086	7.73049	6.75122	1.14505	0.195411	0.832255	0.979561	0.903853	0.321157		4.31	11.53	7.36	5.2	8.87	6.19		1	-	50509	50988	159	-	hypothetical protein
LIC10043	53.6867	60.4279	46.9456	1.28719	0.364226	0.292313	0.722254	3.41516	0.67462		94.74	30.73	55.81	31.92	53.2	55.72		1	+	52070	53767	565	aer	Aer
LIC10044	28.1227	34.869	21.3763	1.6312	0.705931	0.0808175	0.440438	0.78061	1.26543		24.4	40.34	39.87	32.66	12.9	18.57		1	+	54372	55250	292	-	hypothetical protein
LIC10045	37.8029	39.3469	36.2589	1.08517	0.117915	0.506776	0.848117	2.16245	0.736204		18.66	44.18	55.2	47.5	33.86	27.42		1	+	55247	56185	312	-	dTDP-glucose 4-6-dehydratase
LIC10046	83.0512	86.7185	79.3839	1.09239	0.127494	0.681956	0.92553	0.0831788	0.970506		87.56	78.76	93.84	104.66	73.36	60.14		1	+	56259	57428	389	pntA	proton-translocating transhydrogenase subunit alpha part 1
LIC10047	27.5158	31.7685	23.2632	1.36561	0.449545	0.132124	0.531962	1.12714	0.114504		28.71	23.05	43.55	26.72	20.96	22.11		1	-	57387	57923	178	-	hypothetical protein
LIC10048	37.3584	36.9393	37.7775	0.977813	-0.032369	0.887126	0.996409	1.23213	0.474494		47.37	21.13	42.32	42.31	42.72	28.3		1	-	57920	59239	439	hisS	histidyl-tRNA synthetase
LIC10049	75.1968	93.6851	56.7085	1.65205	0.724254	0.0491445	0.346793	0.00464621	0.421148		91.87	94.12	95.07	72	45.95	52.18		1	-	59246	60394	382	-	hypothetical protein
LIC10050	68.1139	96.8893	39.3385	2.46296	1.30039	0.000441694	0.0153509	0.396472	0.0672076		81.82	109.49	99.36	40.82	33.86	43.34		1	-	60404	62467	687	-	hypothetical protein
LIC10051	6.53774	7.2677	5.80778	1.25137	0.32351	0.456318	0.831392	0.589759	0.439797		4.31	7.68	9.81	8.16	4.84	4.42		1	+	62561	63403	280	folP	7,8-dihydropteroate synthase protein
LIC10052	6.62607	8.62925	4.6229	1.86663	0.900436	0.0481016	0.342759	2.713	0.26218		2.87	7.68	15.33	4.45	3.22	6.19		1	-	64172	65422	416	-	hypothetical protein
LIC10053	14.9473	22.0389	7.85578	2.80543	1.48822	0.000333038	0.0122691	2.82363	0.686915		15.79	15.37	34.96	12.62	5.64	5.31		1	-	65480	66382	300	-	hypothetical protein
LIC10054	155.973	247.475	64.472	3.83848	1.94054	1.37e-07	1.44e-05	0.830556	0.582741		226.79	301.58	214.06	100.2	41.92	51.3		1	+	66432	67397	321	rlpA	lipoprotein
LIC10055	44.82	34.896	54.744	0.637438	-0.649642	0.128411	0.528936	0.42316	0.176754		24.4	42.26	38.03	53.44	61.26	49.53		1	-	68117	68824	235	cysE	serine acetyltransferase
LIC10056	18.9061	21.248	16.5642	1.28277	0.359262	0.216442	0.658442	1.21699	0.714867		15.79	17.29	30.67	21.53	10.48	17.69		1	+	69026	69952	308	-	hypothetical protein
LIC10057	41.2292	38.8656	43.5929	0.891558	-0.1656	0.668864	0.919383	0.510262	0.647047		28.71	48.02	39.87	55.67	37.08	38.03		1	+	70123	71331	402	-	hypothetical protein
LIC10058	8.38324	8.54126	8.22523	1.03842	0.0543941	0.780892	0.964724	0.340101	0.547055		10.05	5.76	9.81	5.2	8.87	10.61		1	-	72115	73497	460	-	drug:Na+ antiporter
LIC10059	16.1535	20.6971	11.6099	1.78272	0.834077	0.113427	0.502283	0.335129	0.31882		24.4	21.13	16.56	12.62	8.06	14.15		1	-	73514	74797	427	-	proton glutamate symport protein
LIC10060	130.996	142.22	119.771	1.18743	0.247843	0.511604	0.848117	0.404835	1.28957		117.7	170.96	138	136.57	74.16	148.58		1	+	74937	78122	1061	-	hypothetical protein
LIC10061	12.0126	12.6771	11.348	1.11712	0.159781	0.406337	0.798798	2.1538	0.118759		15.79	3.84	18.4	9.65	12.9	11.5		1	+	78115	79005	296	-	hypothetical protein
LIC10062	0.520983	0.478464	0.563501	0.849092	-0.236007	1	1	1.43539	0.392905		1.44	0	0	0	0.81	0.88		1	+	79606	79833	75	-	hypothetical protein
LIC10063	45.0448	51.3809	38.7087	1.32737	0.408576	0.124457	0.525199	1.0956	0.438844		44.5	40.34	69.31	28.95	40.31	46.87		1	+	79879	83085	1068	-	histidine kinase sensor protein
LIC10064	207.347	291.081	123.613	2.35478	1.2356	0.00264115	0.0546629	7.54737	0.364539		142.1	510.95	220.19	129.89	87.06	153.89		1	-	83798	84280	160	-	hypothetical protein
LIC10065	17.6585	19.9561	15.3609	1.29915	0.377563	0.307851	0.728998	0.245442	0.610277		18.66	17.29	23.92	17.81	18.54	9.73		1	-	84344	84865	173	dcd	deoxycytidine triphosphate deaminase
LIC10066	25.3338	28.8097	21.8579	1.31805	0.398401	0.193085	0.633775	0.843224	0.155936		27.27	21.13	38.03	25.24	21.76	18.57		1	-	84866	85648	260	-	enoyl-CoA hydratase/isomerase family protein
LIC10067	35.6409	35.8729	35.4088	1.01311	0.0187892	0.616079	0.895319	0.675561	1.16739		31.58	28.81	47.23	33.4	24.18	48.64		1	+	85681	86475	264	-	hypothetical protein
LIC10068	1001.99	746.174	1257.81	0.593233	-0.75333	0.120158	0.517128	0.760036	5.28592		566.98	1213.99	457.55	806.82	679.54	2287.06		1	+	87380	87589	69	-	hypothetical protein
LIC10069	31.8739	40.1191	23.6287	1.6979	0.763748	0.139135	0.549972	2.19042	0.220274		30.14	59.55	30.67	21.53	29.02	20.34		1	-	87678	88076	132	glo1	glyoxylase I
LIC10070	7.06992	8.37944	5.7604	1.45466	0.540685	0.303711	0.728998	1.08089	0.780279		11.48	3.84	9.81	8.91	4.84	3.54		1	-	88156	89244	362	-	hypothetical protein
LIC10071	11.6096	12.8729	10.3464	1.24419	0.315203	0.468404	0.836046	0.587327	2.6063		8.61	13.45	16.56	18.56	8.06	4.42		1	-	89241	90881	546	-	hypothetical protein
LIC10072	9.21112	10.6127	7.80956	1.35893	0.442476	0.263655	0.704295	0.514886	0.181257		10.05	7.68	14.11	6.68	9.67	7.08		1	+	90975	91724	249	-	hypothetical protein
LIC10073	29.4265	29.1065	29.7466	0.978482	-0.031383	0.476251	0.837616	3.5822	0.475267		22.97	13.45	50.91	34.89	32.24	22.11		1	-	91713	92564	283	-	3-demethylubiquinone-9 3-methyltransferase
LIC10074	65.0696	51.2175	78.9218	0.648965	-0.623788	0.205781	0.645821	0.705593	0.595951		33.01	53.78	66.85	72.74	95.93	68.1		1	+	92703	93548	281	dapF	diaminopimelate epimerase
LIC10075	43.7493	46.4144	41.0841	1.12974	0.175991	0.439579	0.822871	1.39319	0.0737056		27.27	51.86	60.11	40.08	45.14	38.03		1	-	93555	94265	236	-	hypothetical protein
LIC10076	34.5347	31.1863	37.883	0.823227	-0.280637	0.647726	0.907471	0.226912	0.189934		33.01	24.97	35.57	35.63	43.53	34.49		1	-	94298	94582	94	-	hypothetical protein
LIC10077	23.4316	25.4489	21.4144	1.1884	0.249025	0.748801	0.955519	0.83215	0.366337		21.53	34.58	20.24	20.78	16.93	26.53		1	+	96008	96355	115	-	hypothetical protein
LIC10078	27.5916	33.2847	21.8984	1.51996	0.604033	0.108544	0.494283	0.210103	0.401617		33.01	28.81	38.03	27.46	16.12	22.11		1	-	96359	96934	191	-	hypothetical protein
LIC10079	49.2987	58.9752	39.6222	1.48844	0.573798	0.193966	0.634046	0.828654	0.896869		76.08	49.94	50.91	55.67	32.24	30.95		1	-	97126	97659	177	-	hypothetical protein
LIC10080	25.0438	37.9809	12.1067	3.13717	1.64946	0.000134953	0.00598995	3.72302	0.128108		17.22	53.78	42.93	10.39	15.32	10.61		1	-	98030	98851	273	-	hypothetical protein
LIC10081	5.00353	6.29948	3.70759	1.69908	0.764753	0.0640689	0.392824	4.54635	0.616228		2.87	1.92	14.11	3.71	5.64	1.77		1	-	99482	99561	80	tRNA-Arg-ACG	Arg tRNA
LIC10082	8.42498	8.39773	8.45222	0.993554	-0.00933042	0.694935	0.93377	2.16583	0.901728		4.31	15.37	5.52	9.65	11.29	4.42		1	-	99567	99887	106	-	hypothetical protein
LIC10083	20.1203	25.0584	15.1822	1.65052	0.72292	0.123032	0.523224	2.21258	0.414215		12.92	36.5	25.76	15.59	19.35	10.61		1	-	99931	100377	148	-	hypothetical protein
LIC10084	23.8369	28.6052	19.0685	1.50013	0.585089	0.0941321	0.46548	0.841661	0.711829		27.27	21.13	37.41	21.53	24.18	11.5		1	-	100417	100506	90	tRNA-Ser-GCT	Ser tRNA
LIC10085	32.3822	38.4723	26.2921	1.46327	0.549192	0.189266	0.627594	0.417532	1.03035		30.14	44.18	41.09	35.63	28.21	15.03		1	-	100517	100603	87	tRNA-Ser-TGA	Ser tRNA
LIC10086	9.41311	12.8502	5.97604	2.15029	1.10453	0.0289011	0.256474	0.0723333	0.296553		12.92	11.53	14.11	5.94	4.03	7.96		1	+	100706	101953	415	-	RNA methyltransferase
LIC10087	26.0802	24.6199	27.5406	0.893949	-0.161736	0.714217	0.939594	0.155994	1.64799		22.97	28.81	22.08	14.84	30.63	37.14		1	+	102232	102891	219	-	hypothetical protein
LIC10088	316.201	243.985	388.417	0.628152	-0.670815	0.0922003	0.462502	0.393218	6.10413		202.39	326.55	203.02	318.42	204.75	642.08		1	+	103786	105066	426	-	hypothetical protein
LIC10089	57.8878	61.5444	54.2312	1.13485	0.182504	0.948014	1	2.33828	2.63358		48.8	94.12	41.71	43.05	33.86	85.79		1	+	105286	106011	241	-	hypothetical protein
LIC10090	97.6355	88.8436	106.427	0.834781	-0.26053	0.403289	0.795777	0.262309	3.79608		90.43	103.73	72.37	100.2	57.23	161.85		1	+	106049	107596	515	-	hypothetical protein
LIC10091	34.7652	29.0368	40.4936	0.717072	-0.479809	0.535864	0.860559	0.813332	2.22289		22.97	23.05	41.09	42.31	22.57	56.6		1	+	107605	108648	347	-	lipoprotein
LIC10092	7.83703	10.2663	5.40772	1.89846	0.92483	0.0740797	0.421157	3.34314	0.0467459		17.22	1.92	11.65	5.2	4.84	6.19		1	+	108645	109502	285	-	metallo-beta-lactamase
LIC10093	5.10343	4.55172	5.65514	0.804883	-0.31315	0.818532	0.974887	2.88333	0.0638653		0	3.84	9.81	5.94	4.84	6.19		1	-	109973	110899	308	-	hypothetical protein
LIC10094	286.934	326.905	246.964	1.32369	0.40457	0.303606	0.728998	0.0785252	0.684288		327.27	355.36	298.08	219.71	197.5	323.69		1	-	111018	113075	685	-	long-chain-fatty-acid CoA ligase
LIC10095	23.9571	25.9614	21.9529	1.18259	0.241951	0.853856	0.986393	2.55231	0.863372		17.22	42.26	18.4	14.1	22.57	29.19		1	-	113248	113604	118	-	hypothetical protein
LIC10096	4.97485	5.16933	4.78036	1.08137	0.112856	0.707949	0.936615	0.408678	1.2115		4.31	3.84	7.36	7.42	1.61	5.31		1	-	113577	114236	219	aat	leucyl/phenylalanyl-tRNA--protein transferase
LIC10097	12.9333	15.1034	10.7632	1.40324	0.488758	0.263799	0.704295	0.299163	0.00924188		17.22	11.53	16.56	10.39	11.29	10.61		1	-	114286	114834	182	ligT	2'-5' RNA ligase
LIC10098	26.9869	30.5007	23.4732	1.29939	0.377829	0.307254	0.728998	1.31269	0.669063		41.63	19.21	30.67	20.04	18.54	31.84		1	-	114882	116657	591	pabB	para-aminobenzoate synthase component I
LIC10099	27.8242	32.68	22.9684	1.42282	0.508758	0.146181	0.56176	1.34352	0.128745		40.19	19.21	38.64	26.72	20.96	21.23		1	+	116680	118833	717	-	histidine kinase sensor protein
LIC10100	2.38548	1.77471	2.99625	0.592311	-0.755573	0.695877	0.93377	0.837908	0.127378		2.87	0	2.45	2.23	3.22	3.54		1	-	119602	119805	67	-	hypothetical protein
LIC10101	33.8845	40.4191	27.3499	1.47785	0.563502	0.163249	0.588616	0.939337	0.0953214		53.11	30.73	37.41	24.49	26.6	30.95		1	-	120143	121645	500	met-7	cystathionine gamma-synthase
LIC10102	58.853	60.7883	56.9177	1.068	0.0949152	0.796945	0.969278	0.567984	0.0270968		76.08	48.02	58.27	57.15	59.65	53.95		1	-	121705	122769	354	prfA	peptide chain release factor 1
LIC10103	16.7891	23.4472	10.1311	2.31438	1.21063	0.00809033	0.112471	0.0902625	0.0776395		21.53	23.05	25.76	11.88	9.67	8.84		1	+	122810	123415	201	-	hypothetical protein
LIC10104	32.7765	34.835	30.7181	1.13402	0.181452	0.497803	0.848117	0.287235	0.370003		30.14	32.65	41.71	33.4	23.38	35.38		1	+	123498	124757	419	-	hypothetical protein
LIC10105	37.4341	47.7871	27.0812	1.76459	0.819332	0.0402947	0.315841	2.56821	0.0885969		25.84	67.23	50.29	24.49	25.8	30.95		1	-	125107	126129	340	-	hypothetical protein
LIC10106	13.8983	16.7502	11.0464	1.51635	0.600605	0.198555	0.63773	0.0191067	0.423898		15.79	17.29	17.17	12.62	7.25	13.27		1	-	126141	126476	111	-	hypothetical protein
LIC10107	8.07712	11.4261	4.72817	2.4166	1.27298	0.0560576	0.375484	1.41265	0.540367		7.18	17.29	9.81	7.42	3.22	3.54		1	-	127043	127711	222	-	hypothetical protein
LIC10108	0.36294	0.478464	0.247416	1.93385	0.951473	1	1	1.43539	0.675642		1.44	0	0	0.74	0	0		1	-	127689	127910	73	-	hypothetical protein
LIC10109	1.26377	2.28013	0.247416	9.21577	3.20411	0.120086	0.517128	1.36804	0.382345		4.31	1.92	0.61	0.74	0	0		1	-	128049	128318	89	-	hypothetical protein
LIC10110	6.17766	6.11059	6.24474	0.978518	-0.0313291	0.906684	1	0.177552	0.259629		5.74	7.68	4.91	5.94	4.84	7.96		1	+	128306	128755	149	-	hypothetical protein
LIC10111	2.579	4.10448	1.05352	3.89597	1.96198	0.0472901	0.341487	0.414916	0.838083		2.87	5.76	3.68	0.74	2.42	0		1	-	129839	129925	87	tRNA-Leu-CAG	Leu tRNA
LIC10112	27.1992	32.7522	21.6462	1.51307	0.59748	0.186913	0.625422	0.0391232	0.218692		33.01	34.58	30.67	25.98	17.73	21.23		1	+	129999	130619	206	hisB	imidazoleglycerol-phosphate dehydratase
LIC10113	21.7385	25.9319	17.5451	1.47801	0.56366	0.0873891	0.456655	1.86969	1.22815		24.4	15.37	38.03	25.98	16.93	9.73		1	+	130616	131248	210	hisH	imidazole glycerol phosphate synthase subunit HisH
LIC10114	20.7482	18.4284	23.068	0.798874	-0.323961	0.678328	0.922789	0.247845	0.204339		17.22	15.37	22.69	25.98	19.35	23.88		1	+	131245	131970	241	hisA	phosphoribosylformimino-5-aminoimidazole carboxamide ribotide isomerase protein
LIC10115	55.6642	53.2522	58.0762	0.916936	-0.125107	1	1	0.600191	0.733234		48.8	42.26	68.69	70.51	61.26	42.45		1	+	132061	133275	404	-	hypothetical protein
LIC10116	5.27026	5.185	5.35552	0.968159	-0.0466835	0.570994	0.875654	2.60691	0.131448		5.74	0	9.81	5.2	6.45	4.42		1	+	133299	133823	174	-	hypothetical protein
LIC10117	34.3311	36.2278	32.4344	1.11696	0.159574	0.597456	0.887866	0.132352	0.76928		33.01	34.58	41.09	43.05	24.18	30.07		1	+	134195	136045	616	-	hypothetical protein
LIC10118	5.79751	5.49725	6.09777	0.901519	-0.149571	0.619557	0.897018	0.520894	0.255653		5.74	7.68	3.07	7.42	6.45	4.42		1	-	137048	137869	273	thiD	phoshomethylpyrimidine kinase protein
LIC10119	4.91524	6.53942	3.29105	1.98703	0.990613	0.193864	0.634046	1.79562	0.215729		11.48	3.84	4.29	2.23	3.22	4.42		1	-	138884	139297	137	-	methylated-DNA--protein-cysteine methyltransferase
LIC10120	22.5891	24.9479	20.2304	1.23319	0.302396	0.373528	0.775608	0.157197	0.0539094		22.97	23.05	28.83	20.04	18.54	22.11		1	-	140027	141856	609	-	histidine kinase sensor protein
LIC10121	39.4348	37.3394	41.5301	0.899092	-0.153459	0.622037	0.897438	0.235513	1.61358		41.63	40.34	30.05	26.72	39.5	58.37		1	+	141874	142830	318	-	hypothetical protein
LIC10122	20.8764	22.3711	19.3817	1.15424	0.206939	0.481049	0.840858	0.212367	0.337742		21.53	19.21	26.37	21.53	14.51	22.11		1	+	142827	144128	433	-	hypothetical protein
LIC10123	1049.65	1299.79	799.522	1.6257	0.701065	0.359343	0.763449	2.42481	0.291135		1063.63	2162.9	672.83	704.39	640.85	1053.32		1	+	144198	145190	330	-	hypothetical protein
LIC10124	262.833	212.808	312.858	0.680206	-0.555956	0.169925	0.60367	0.0574952	2.2821		209.57	236.27	192.59	223.42	276.49	438.66		1	+	145301	146956	551	-	hypothetical protein
LIC10125	336.725	239.88	433.57	0.553268	-0.853951	0.0772911	0.43176	0.0622177	3.2922		249.76	205.53	264.35	316.2	344.21	640.31		1	+	146953	150546	1197	-	hypothetical protein
LIC10126	5.54746	5.26585	5.82907	0.903378	-0.146598	0.804932	0.971933	0.072685	0.262521		5.74	5.76	4.29	7.42	5.64	4.42		1	-	151273	151926	217	-	hypothetical protein
LIC10127	61.4179	69.8743	52.9616	1.31934	0.399816	0.384182	0.780653	0.412518	0.0974533		63.16	84.52	61.95	59.38	49.98	49.53		1	+	151976	152914	312	-	hypothetical protein
LIC10128	64.8663	53.0502	76.6823	0.691818	-0.531535	0.157903	0.577097	0.411392	2.00542		41.63	67.23	50.29	75.71	49.98	104.36		1	+	153042	153389	115	-	hypothetical protein
LIC10129	75.6763	70.3296	81.0229	0.868022	-0.204197	0.481778	0.840858	2.68169	1.65177		31.58	109.49	69.92	112.82	61.26	68.98		1	+	153505	154173	222	-	hypothetical protein
LIC10130	28.305	38.9595	17.6506	2.20725	1.14225	0.00429341	0.0775683	0.182723	0.0362758		38.76	34.58	43.55	19.3	17.73	15.92		1	-	154396	155049	217	engB	ribosome biogenesis GTP-binding protein YsxC
LIC10131	46.2785	71.5844	20.9726	3.41323	1.77114	4.71e-06	0.000361814	4.16391	0.025041		103.35	38.42	72.99	22.27	18.54	22.11		1	-	155046	156347	433	mesJ	cell cycle protein
LIC10132	67.2763	71.6805	62.8722	1.1401	0.189158	0.524032	0.852829	0.12274	0.279017		67.46	67.23	80.35	73.48	62.07	53.06		1	+	157135	159234	699	-	sigma 54 activator
LIC10133	0.704396	1.16138	0.247416	4.69402	2.23082	0.342133	0.746774	1.96802	0.55912		2.87	0	0.61	0.74	0	0		1	-	159692	159928	78	-	hypothetical protein
LIC10134	37.7042	39.8016	35.6069	1.11781	0.160669	0.415545	0.805222	1.63033	0.0270828		47.37	21.13	50.91	33.4	36.27	37.14		1	+	159908	161134	408	-	hypothetical protein
LIC10135	10.2715	10.7588	9.78407	1.09963	0.137015	0.807119	0.971933	0.462624	0.542298		7.18	13.45	11.65	11.88	11.29	6.19		1	-	161123	161521	132	-	SET domain-containing protein
LIC10136	94.3682	110.056	78.6803	1.39877	0.484163	0.222621	0.667318	0.291386	1.60291		99.04	128.7	102.43	103.91	41.92	90.21		1	-	161575	163395	606	-	ABC transporter ATP-binding protein
LIC10137	104.787	95.7127	113.861	0.840611	-0.25049	0.536537	0.861265	0.25069	3.06325		114.83	86.44	85.87	74.97	95.93	170.69		1	+	163667	164182	171	-	[protein-PII] uridylyltransferase
LIC10138	138.573	119.694	157.452	0.760191	-0.395566	0.298589	0.727025	0.382971	0.353712		150.72	97.96	110.4	141.77	147.52	183.07		1	+	164349	165818	489	-	HD-GYP hydrolase domain-containing protein
LIC10139	5.54685	7.72348	3.37022	2.29169	1.19641	0.0942907	0.465639	0.38387	0.800529		10.05	5.76	7.36	5.2	4.03	0.88		1	+	166929	168440	503	-	hypothetical protein
LIC10140	59.9061	53.8838	65.9283	0.817309	-0.291047	0.616429	0.895476	0.422195	0.64088		41.63	53.78	66.24	75.71	72.55	49.53		1	+	168502	169644	380	aroC	chorismate synthase
LIC10141	134.927	124.532	145.323	0.856934	-0.222743	0.556179	0.869688	0.0218651	0.46339		127.75	128.7	117.15	120.99	144.29	170.69		1	+	170447	171895	482	nuoG	NADH dehydrogenase subunit I G
LIC10142	55.4356	56.1002	54.771	1.02427	0.0345925	0.917358	1	0.139863	0.353066		63.16	49.94	55.2	56.41	63.68	44.22		1	+	171882	172409	175	nuoI	NADH dehydrogenase II subunit
LIC10143	31.7842	25.7484	37.82	0.680813	-0.55467	0.160959	0.585458	2.476	0.621452		8.61	42.26	26.37	40.82	44.34	28.3		1	-	172832	173080	82	-	hypothetical protein
LIC10144	63.8923	56.1483	71.6363	0.783797	-0.351449	0.48668	0.844359	0.266404	0.185144		44.5	59.55	64.4	62.35	77.39	75.17		1	+	173425	173949	174	-	RNA polymerase ECF-type sigma factor
LIC10145	141.198	104.484	177.913	0.587274	-0.767895	0.0802822	0.440119	0.521617	0.712284		70.33	107.57	135.55	215.25	162.83	155.65		1	+	173959	175332	457	-	hypothetical protein
LIC10146	3.16103	2.09837	4.2237	0.496807	-1.00924	0.31063	0.728998	0.973611	1.03733		0	3.84	2.45	4.45	6.45	1.77		1	+	176195	176380	61	-	hypothetical protein
LIC10149	14.31	23.7593	4.86069	4.88806	2.28926	0.000280778	0.0107748	5.90228	0.0990169		22.97	40.34	7.97	3.71	6.45	4.42		1	+	177952	178608	218	frnE	polyketide synthase
LIC10150	40.5962	46.8933	34.2992	1.36718	0.451207	0.188156	0.627301	2.27252	0.869163		66.03	24.97	49.68	29.69	47.56	25.65		1	+	179798	181051	417	avtA	valine--pyruvate transaminase
LIC10151	95.6174	107.955	83.2796	1.2963	0.374398	0.24065	0.68871	0.0887831	0.112093		106.22	99.89	117.76	89.81	73.36	86.67		1	+	181127	183481	784	-	hypothetical protein
LIC10152	4.53579	3.71125	5.36034	0.692355	-0.530417	0.692081	0.932563	0.358549	0.041426		4.31	1.92	4.91	5.94	4.84	5.31		1	+	183950	184201	83	-	hypothetical protein
LIC10153	2604.02	3286.65	1921.39	1.71056	0.774469	0.376087	0.775608	0.569789	0.0785624		3391.83	4323.88	2144.23	1644.82	2360.27	1759.07		1	+	184356	184475	120	rrf	5S ribosomal RNA
LIC10154	78.7036	98.5371	58.8702	1.6738	0.743129	0.096687	0.469914	3.9812	0.546183		60.29	155.59	79.73	54.93	76.58	45.1		1	+	184688	184849	53	rpmH	50S ribosomal protein L34
LIC10156	20.7173	17.4445	23.9901	0.727154	-0.459667	0.586884	0.883795	0.659794	0.0422288		14.35	13.45	24.53	23.75	22.57	25.65		1	+	185176	185400	74	-	hypothetical protein
LIC10157	86.0236	90.069	81.9781	1.0987	0.135791	0.529266	0.856686	0.379151	0.17235		73.21	90.28	106.72	70.51	87.87	87.56		1	+	185410	187293	627	-	hypothetical protein
LIC10158	70.4728	59.2947	81.6508	0.726199	-0.461564	0.33777	0.744033	0.35327	1.18042		67.46	44.18	66.24	58.64	103.18	83.13		1	+	187325	188035	236	-	hypothetical protein
LIC10159	30.6356	17.7741	43.497	0.408627	-1.29114	0.0150777	0.180933	1.96507	1.83994		28.71	1.92	22.69	26.72	51.59	52.18		1	+	188028	189398	456	trmE	tRNA modification GTPase TrmE
LIC10160	38.7673	22.7644	54.7701	0.415635	-1.26661	0.0186835	0.204985	0.934031	0.159353		18.66	13.45	36.19	53.44	60.46	50.41		1	+	189395	190708	437	maeB	malic enzyme
LIC10161	119.053	133.541	104.564	1.27712	0.352892	0.299693	0.728759	1.07835	1.50009		177.99	101.81	120.83	86.84	77.39	149.46		1	+	191388	193487	699	-	hypothetical protein
LIC10162	72.1208	66.4586	77.783	0.85441	-0.226999	0.477212	0.837616	0.246969	0.0838174		78.95	63.39	57.04	80.16	70.94	82.25		1	+	193574	194968	464	fumC	fumarate hydratase
LIC10163	16.7296	11.9968	21.4624	0.558969	-0.839159	0.0985511	0.472123	1.17336	11.6448		5.74	19.21	11.04	0.74	18.54	45.1		1	-	195475	195915	146	-	hypothetical protein
LIC10164	5.45184	3.42157	7.48211	0.4573	-1.12879	0.127218	0.528936	0.612834	7.14027		1.44	5.76	3.07	0	5.64	16.8		1	-	195938	196135	65	-	hypothetical protein
LIC10165	55.3037	52.9109	57.6965	0.917055	-0.12492	0.487168	0.844359	2.79817	15.1836		41.63	86.44	30.67	5.2	37.89	130.01		1	-	196365	196787	140	-	hypothetical protein
LIC10166	46.4092	42.8776	49.9409	0.858566	-0.219999	0.286372	0.719164	2.96363	15.0685		37.32	71.07	20.24	4.45	33.05	112.32		1	-	196982	197449	155	-	hypothetical protein
LIC10167	46.8035	42.8021	50.8049	0.84248	-0.247286	0.245627	0.690437	6.2665	12.8542		18.66	86.44	23.31	8.16	35.47	108.78		1	-	197666	197971	101	-	hypothetical protein
LIC10168	40.3545	44.3462	36.3628	1.21955	0.286346	0.340494	0.746698	1.01646	0.605803		54.54	28.81	49.68	29.69	47.56	31.84		1	+	198377	198775	132	-	hypothetical protein
LIC10169	3.44532	1.66252	5.22811	0.317997	-1.65292	0.19851	0.63773	0.644	7.68994		0	1.92	3.07	0	2.42	13.27		1	+	199526	199828	100	-	hypothetical protein
LIC10170	5.4521	1.45808	9.44613	0.154357	-2.69566	0.00388884	0.0734692	0.285675	8.16255		0	1.92	2.45	0.74	7.25	20.34		1	+	200018	200251	77	-	hypothetical protein
LIC10171	2.47734	1.22668	3.72801	0.329044	-1.60365	0.466626	0.834895	1.88096	3.59781		0	0	3.68	0	3.22	7.96		1	+	200248	200574	108	-	hypothetical protein
LIC10172	4.35993	2.75432	5.96554	0.461706	-1.11495	0.416876	0.805222	0.609501	4.14104		1.44	1.92	4.91	1.48	4.03	12.38		1	+	200616	201197	193	-	hypothetical protein
LIC10173	13.6618	0.844737	26.4788	0.0319024	-4.97019	9.89e-12	2.28e-09	0.0482946	23.5013		0	1.92	0.61	1.48	16.93	61.02		1	+	202322	202936	204	-	hypothetical protein
LIC10174	3.10869	0.204446	6.01293	0.0340011	-4.87827	0.00175451	0.0411645	0.0645311	5.95814		0	0	0.61	0.74	4.03	13.27		1	+	202933	203169	78	-	hypothetical protein
LIC10175	58.5112	8.53261	108.49	0.078649	-3.66843	8.06e-18	4.24e-15	0.13398	39.3724		2.87	15.37	7.36	15.59	69.32	240.56		1	+	203246	204733	495	-	hypothetical protein
LIC10176	10.7152	1.25363	20.1767	0.0621324	-4.00851	1.53e-07	1.52e-05	0.0850553	12.6742		0	1.92	1.84	4.45	14.51	41.57		1	+	204743	205177	144	-	hypothetical protein
LIC10177	19.9219	5.68603	34.1578	0.166463	-2.58672	3.23e-08	4.11e-06	0.650849	12.0539		4.31	11.53	1.23	8.16	30.63	63.68		1	+	205214	205633	139	-	hypothetical protein
LIC10179	12.3461	3.16322	21.529	0.146928	-2.76682	0.000112968	0.00526804	0.347778	18.3754		1.44	1.92	6.13	2.97	12.09	49.53		1	+	208015	208560	181	-	hypothetical protein
LIC10180	2.81629	0.204446	5.42814	0.0376641	-4.73066	0.00364943	0.0696607	0.0749387	5.76409		0	0	0.61	1.48	2.42	12.38		1	+	208557	208928	123	-	hypothetical protein
LIC10181	14.2724	6.90569	21.6391	0.319131	-1.64778	0.00198801	0.0452087	0.275916	13.897		10.05	5.76	4.91	6.68	10.48	47.76		1	+	208928	209959	343	-	hypothetical protein
LIC10182	7.9231	5.83657	10.0096	0.583095	-0.778196	0.273115	0.706519	0.214461	7.07554		4.31	7.68	5.52	0.74	8.06	21.23		1	+	209971	210543	190	-	hypothetical protein
LIC10183	5.93394	1.90959	9.9583	0.191758	-2.38264	0.0142261	0.174116	0.691579	2.22833		1.44	0	4.29	3.71	12.9	13.27		1	+	210543	210905	120	-	hypothetical protein
LIC10184	14.5036	11.0102	17.9971	0.611776	-0.708925	0.149416	0.563023	0.151916	5.74769		12.92	11.53	8.59	6.68	13.7	33.61		1	+	211136	212266	376	-	hypothetical protein
LIC10185	12.4617	6.15321	18.7702	0.327817	-1.60904	0.00461617	0.0802169	0.035681	6.78562		7.18	5.76	5.52	9.65	11.29	35.38		1	+	212250	212924	224	-	hypothetical protein
LIC10186	12.6034	4.78739	20.4193	0.234454	-2.09262	0.000311761	0.0117197	0.0333405	10.5268		4.31	5.76	4.29	4.45	16.12	40.68		1	+	212990	213712	240	-	hypothetical protein
LIC10187	23.9276	10.9136	36.9415	0.29543	-1.75911	0.000662858	0.0203497	0.0205159	15.2015		11.48	9.6	11.65	8.16	26.6	76.06		1	+	213705	215216	503	-	hypothetical protein
LIC10188	2.46092	1.70514	3.2167	0.53009	-0.915692	0.851037	0.985178	1.20095	6.07545		1.44	0	3.68	0	0.81	8.84		1	+	215772	215960	62	-	hypothetical protein
LIC10189	16.8459	5.78267	27.9091	0.207196	-2.27093	0.000233023	0.00923072	0.264255	9.96335		4.31	3.84	9.2	4.45	30.63	48.64		1	+	216137	217693	518	-	hypothetical protein
LIC10190	11.6473	9.55648	13.7382	0.695613	-0.523643	0.574499	0.875654	2.93351	0.0065047		15.79	0	12.88	13.36	13.7	14.15		1	+	218744	220423	559	-	hypothetical protein
LIC10191	476.36	600.129	352.591	1.70206	0.767278	0.101689	0.481114	0.914663	0.00140873		485.16	806.77	508.46	348.86	349.85	359.07		1	-	220760	221347	195	-	hypothetical protein
LIC10192	15.2894	16.9547	13.6242	1.24445	0.315513	0.498491	0.848117	0.0268954	1.09215		15.79	17.29	17.79	11.88	20.15	8.84		1	+	221483	222421	312	-	hypothetical protein
LIC10193	25.5986	28.5652	22.6319	1.26217	0.335903	0.488854	0.845908	1.30006	0.992244		17.22	38.42	30.05	31.17	22.57	14.15		1	-	222390	223232	280	-	hypothetical protein
LIC10194	7.81214	10.7162	4.90807	2.18339	1.12657	0.0570366	0.3786	1.26598	0.314597		5.74	15.37	11.04	2.97	6.45	5.31		1	-	223315	224067	250	-	short-chain dehydrogenase
LIC10195	6.17699	5.78267	6.57132	0.879986	-0.184447	1	1	0.793741	0.748578		4.31	3.84	9.2	9.65	5.64	4.42		1	-	224064	225101	345	splB	photoproduct lyase
LIC10196	6.57308	7.22233	5.92384	1.2192	0.285933	0.732939	0.94635	1.88218	0.00774056		12.92	3.84	4.91	5.94	5.64	6.19		1	-	225073	225948	291	-	hypothetical protein
LIC10197	12.3252	10.7275	13.9229	0.770491	-0.376149	0.254129	0.700783	3.09379	0.559284		4.31	21.13	6.75	9.65	15.32	16.8		1	+	225977	226339	120	-	hypothetical protein
LIC10198	26.2436	24.0648	28.4224	0.846686	-0.240101	0.557758	0.86993	0.027596	0.867068		25.84	23.05	23.31	37.85	21.76	25.65		1	+	226336	227151	271	suhB	inositol monophosphatase
LIC10199	7.70666	7.33025	8.08307	0.906865	-0.141041	1	1	1.6231	0.0408283		11.48	1.92	8.59	7.42	8.87	7.96		1	-	227461	228795	444	-	glycosyltransferase
LIC10200	3.46031	3.80351	3.11712	1.2202	0.287116	0.427022	0.813449	0.937856	1.77417		1.44	3.84	6.13	0.74	2.42	6.19		1	-	228779	229828	349	-	glycosyltransferase
LIC10201	9.01447	8.21761	9.81133	0.837563	-0.25573	0.931256	1	1.80898	1.32793		12.92	1.92	9.81	5.2	14.51	9.73		1	-	229825	230883	352	-	glycosyl transferase
LIC10202	36.8158	37.3977	36.2339	1.03212	0.0456091	1	1	0.248152	0.279003		44.5	34.58	33.12	40.82	38.69	29.19		1	-	230880	231890	336	-	hypothetical protein
LIC10203	20.3132	19.9474	20.679	0.964623	-0.0519634	1	1	1.04372	0.378938		11.48	26.89	21.47	15.59	22.57	23.88		1	+	231970	232935	321	rmd	oxidoreductase
LIC10204	25.1792	24.1755	26.1829	0.923331	-0.11508	0.968923	1	0.947201	2.43622		14.35	26.89	31.28	34.89	33.05	10.61		1	-	233941	234810	289	cyoE	cytochrome C oxidase assembly protein
LIC10205	18.8366	18.3275	19.3457	0.94737	-0.0780002	0.838027	0.980708	0.50042	1.99555		12.92	23.05	19.01	29.69	17.73	10.61		1	-	234829	235776	315	ctaA	cytochrome oxidase assembly protein
LIC10206	60.4992	59.3355	61.6629	0.962255	-0.0555088	0.563312	0.87195	0.804394	0.99942		58.85	76.83	42.32	75.71	67.71	41.57		1	+	235975	236178	67	-	hypothetical protein
LIC10207	87.1986	74.6107	99.7865	0.747704	-0.419461	0.413679	0.804642	0.587922	0.589996		54.54	72.99	96.29	115.05	105.6	78.71		1	+	236204	237043	279	-	SCO1/SenC family protein
LIC10208	358.703	315.85	401.556	0.786565	-0.346362	0.428132	0.814269	0.41273	0.693611		221.05	386.1	340.4	429.02	473.18	302.47		1	+	237054	238055	333	cyoA	cytochrome c oxidase polypeptide II
LIC10209	528.204	484.458	571.949	0.84703	-0.239514	0.60523	0.889232	0.381678	0.267786		348.8	610.84	493.74	562.62	665.03	488.19		1	+	238066	239670	534	cyoB	cytochrome c oxidase polypeptide I
LIC10210	149.941	137.375	162.507	0.845347	-0.242384	0.598001	0.887866	0.279508	0.335813		107.65	151.75	152.72	152.16	189.43	145.93		1	+	239657	240301	214	cyoC	cytochrome/quinol oxidase subunit 3
LIC10211	28.5517	21.3332	35.7703	0.596393	-0.745665	0.0927376	0.462707	0.0251026	0.23693		20.1	23.05	20.85	30.43	37.08	39.8		1	+	241835	242134	99	-	hypothetical protein
LIC10212	1.26258	0.613339	1.91182	0.320814	-1.64019	0.58591	0.882819	1.2605	0.725458		0	0	1.84	0.74	3.22	1.77		1	-	242628	242831	67	-	hypothetical protein
LIC10213	13.4409	18.0621	8.81964	2.04794	1.03418	0.0149055	0.180933	0.516278	0.677956		18.66	13.45	22.08	5.94	7.25	13.27		1	+	243009	243473	154	-	hypothetical protein
LIC10214	390.897	314.981	466.814	0.674746	-0.567583	0.226335	0.670625	0.0414467	1.05703		345.93	286.21	312.8	326.59	535.25	538.6		1	+	243511	244104	197	-	CarD transcriptional regulator
LIC10215	233.917	152.453	315.38	0.483395	-1.04873	0.00990687	0.132716	0.0977274	4.69028		179.42	147.91	130.03	158.1	354.68	433.36		1	+	244146	245177	343	-	hypothetical protein
LIC10216	533.546	438.804	628.287	0.698413	-0.517847	0.278283	0.712436	0.0557612	1.47132		490.9	436.04	389.47	403.78	658.59	822.49		1	+	245239	246831	530	pckA	phosphoenolpyruvate carboxykinase
LIC10217	0.225931	0.204446	0.247416	0.826326	-0.275218	1	1	0.613339	0.707939		0	0	0.61	0.74	0	0		1	-	247431	247658	75	-	hypothetical protein
LIC10218	19.4198	20.6006	18.2391	1.12948	0.175654	0.760348	0.959288	0.0755082	0.960867		22.97	19.21	19.63	25.98	13.7	15.03		1	-	247666	248406	246	-	hypothetical protein
LIC10219	22.3441	24.8156	19.8726	1.24874	0.320471	0.704809	0.936615	2.03155	0.449192		15.79	38.42	20.24	25.24	19.35	15.03		1	-	248443	249258	271	-	hypothetical protein
LIC10220	23.2504	23.2811	23.2198	1.00264	0.00380524	0.735423	0.946953	0.494192	0.618191		18.66	21.13	30.05	25.24	16.12	28.3		1	-	249230	250006	258	-	hypothetical protein
LIC10221	149.445	179.833	119.057	1.51048	0.595008	0.138609	0.54848	0.222108	0.182466		185.17	199.77	154.56	121.73	134.62	100.82		1	+	250120	251580	486	gatB	aspartyl/glutamyl-tRNA amidotransferase subunit B
LIC10222	415.144	362.5	467.787	0.774925	-0.367872	0.473949	0.837022	0.036474	0.650395		386.12	328.47	372.91	354.05	496.56	552.75		1	+	252892	256413	1173	dnaE	DNA polymerase III subunit alpha
LIC10223	6.25604	4.6455	7.86657	0.590537	-0.759901	0.208501	0.6482	3.63086	0.249743		11.48	0	2.45	7.42	6.45	9.73		1	-	256512	256715	67	-	hypothetical protein
LIC10224	76.5585	83.9272	69.1899	1.213	0.278576	0.270258	0.706384	0.860881	0.3134		63.16	80.68	107.95	60.86	83.03	63.68		1	-	257388	258287	299	-	hypothetical protein
LIC10225	166.823	148.794	184.853	0.804933	-0.313059	0.55829	0.86993	0.252814	0.689467		119.14	153.67	173.57	160.33	166.06	228.18		1	+	258325	259230	301	-	RNA polymerase ECF-type sigma factor
LIC10226	182.254	175.92	188.588	0.932827	-0.100318	0.720166	0.941155	1.20315	1.47842		109.09	242.03	176.64	256.82	142.68	166.27		1	+	259266	259994	242	-	hypothetical protein
LIC10227	115.288	81.0023	149.574	0.541554	-0.884824	0.0234567	0.224453	0.325608	0.608834		57.42	96.04	89.55	178.14	137.04	133.54		1	+	260138	261967	609	-	hypothetical protein
LIC10228	22.4173	19.9804	24.8541	0.803906	-0.314902	0.900454	1	2.9608	0.112823		27.27	3.84	28.83	27.46	24.99	22.11		1	+	261972	262658	228	-	hypothetical protein
LIC10230	18.0933	21.4568	14.7299	1.45668	0.542684	0.138541	0.54848	0.471992	0.756458		20.1	17.29	26.99	12.62	20.96	10.61		1	-	265193	266197	334	-	hypothetical protein
LIC10231	41.5751	41.1102	42.04	0.977883	-0.0322659	0.854956	0.987028	1.1198	0.121325		24.4	48.02	50.91	43.05	37.08	45.99		1	-	266210	267223	337	-	hypothetical protein
LIC10232	41.4278	44.3343	38.5213	1.1509	0.202766	0.543615	0.86248	2.35641	1.33291		20.1	59.55	53.36	55.67	29.83	30.07		1	+	267347	268723	458	lolE	lipoprotein releasing system transmembrane protein
LIC10233	14.1553	17.649	10.6616	1.65537	0.727156	0.057932	0.38043	1.11649	0.839401		14.35	13.45	25.15	14.84	5.64	11.5		1	+	268725	269402	225	lolD	ABC transporter ATP-binding protein
LIC10234	14.6152	13.0816	16.1488	0.810065	-0.303891	0.611955	0.893202	0.00289537	1.09913		12.92	13.45	12.88	13.36	12.09	22.99		1	-	270472	271200	242	-	hypothetical protein
LIC10235	46.5673	45.8716	47.263	0.970561	-0.0431088	0.844177	0.982949	6.19554	0.183817		7.18	82.6	47.84	51.96	40.31	49.53		1	+	271675	271959	94	-	hypothetical protein
LIC10236	16.6869	19.682	13.6917	1.43752	0.523579	0.178144	0.614972	0.377306	0.940435		17.22	17.29	24.53	17.07	16.93	7.08		1	+	272177	272815	212	-	hypothetical protein
LIC10237	60.3609	61.9807	58.7412	1.05515	0.0774454	0.533457	0.859692	1.23579	0.426638		43.06	57.63	85.25	71.26	48.37	56.6		1	+	272901	274118	405	-	cyclic nucleotide binding protein
LIC10238	7.86342	7.37989	8.34696	0.884141	-0.177652	1	1	0.197687	0.482687		7.18	5.76	9.2	6.68	11.29	7.08		1	+	274139	274825	228	-	3-methyladenine DNA glycosylase
LIC10239	48.8286	59.5186	38.1386	1.56058	0.642086	0.0709043	0.41096	1.56028	1.51135		37.32	76.83	64.4	22.27	34.66	57.49		1	+	275653	276423	256	-	hypothetical protein
LIC10240	26.288	36.8794	15.6965	2.34952	1.23237	0.00356552	0.0684134	0.288196	0.6209		31.58	42.26	36.8	10.39	13.7	22.99		1	+	276427	277110	227	-	hypothetical protein
LIC10241	39.183	53.7902	24.5758	2.18875	1.13011	0.0116732	0.151958	1.2113	0.100598		70.33	49.94	41.09	25.98	27.41	20.34		1	+	277184	277879	231	-	hypothetical protein
LIC10242	6.12392	7.99323	4.25462	1.87872	0.909748	0.0891105	0.457536	0.563529	0.0951131		7.18	5.76	11.04	5.2	4.03	3.54		1	+	278177	278527	116	-	hypothetical protein
LIC10243	2.02475	1.5007	2.5488	0.588784	-0.76419	1	1	1.01944	1.70494		1.44	0	3.07	0	3.22	4.42		1	-	278562	278795	77	-	hypothetical protein
LIC10244	666.6	785.307	547.894	1.43332	0.519359	0.341057	0.746698	1.8712	0.193681		473.68	1221.67	660.57	496.56	482.05	665.07		1	+	279110	279868	252	-	hypothetical protein
LIC10245	50.8143	57.0571	44.5715	1.28013	0.356286	0.332777	0.74024	0.243931	0.593129		66.03	49.94	55.2	41.57	34.66	57.49		1	-	280557	282458	633	-	adenylate/guanylate cyclase
LIC10246	9.98504	12.6727	7.29739	1.73661	0.79627	0.128239	0.528936	0.0354808	2.33108		12.92	13.45	11.65	3.71	4.03	14.15		1	-	282553	282738	61	-	hypothetical protein
LIC10247	0.891655	0.408892	1.37442	0.297502	-1.74903	0.727938	0.94273	1.0354	0.204025		0	0	1.23	0.74	1.61	1.77		1	-	282813	283028	71	-	hypothetical protein
LIC10248	1.35242	1.89392	0.810917	2.33553	1.22375	0.35279	0.755188	1.65443	0.00472446		0	3.84	1.84	0.74	0.81	0.88		1	+	283000	283446	148	-	ankyrin
LIC10249	2.37695	2.48458	2.26931	1.09486	0.130744	1	1	0.730047	2.39915		4.31	1.92	1.23	5.2	1.61	0		1	+	283507	284688	393	-	RNA methyltransferase
LIC10250	0.405459	0	0.810917	0		0.272121	0.706384	0	0.00603123		0	0	0	0.74	0.81	0.88		1	+	284666	284893	75	-	hypothetical protein
LIC10251	38.4137	58.6342	18.1932	3.22287	1.68835	8.47e-05	0.00405358	0.645777	0.454778		64.59	65.31	46	10.39	18.54	25.65		1	-	285742	288057	771	-	Rad50-like protein
LIC10252	21.0209	32.2964	9.74545	3.314	1.72857	0.000130392	0.0058581	0.296877	0.438601		27.27	36.5	33.12	11.13	4.84	13.27		1	-	288059	289144	361	-	exonuclease
LIC10253	83.0192	69.2	96.8384	0.714593	-0.484807	0.163292	0.588616	0.0461388	0.741589		68.9	74.91	63.79	120.24	86.25	84.02		1	+	289714	290967	417	-	alcohol dehydrogenase
LIC10254	10.1744	7.48343	12.8655	0.581668	-0.781733	0.113155	0.502283	1.53701	0.871836		2.87	13.45	6.13	11.13	17.73	9.73		1	-	291103	291723	206	-	hypothetical protein
LIC10255	16.1297	15.0224	17.237	0.87152	-0.198394	0.511441	0.848117	0.360202	1.94021		18.66	15.37	11.04	17.07	25.8	8.84		1	-	291725	292657	310	-	hypothetical protein
LIC10256	21.3406	16.8085	25.8728	0.64966	-0.622244	0.247612	0.692862	0.365262	2.05606		18.66	11.53	20.24	29.69	34.66	13.27		1	+	292745	294850	701	-	carbon starvation protein A
LIC10257	3.13114	2.54988	3.7124	0.686854	-0.541924	0.871305	0.991661	0.542647	0.18507		1.44	1.92	4.29	4.45	4.03	2.65		1	+	294847	295395	182	-	MutT/nudix family protein
LIC10258	70.837	86.6777	54.9963	1.57607	0.656328	0.128058	0.528936	4.0134	0.0536243		139.23	57.63	63.17	54.93	59.65	50.41		1	+	295703	297472	589	-	hypothetical protein
LIC10259	23.666	24.8302	22.5017	1.10348	0.142063	0.79326	0.969235	2.51271	0.307946		40.19	13.45	20.85	21.53	27.41	18.57		1	+	297478	298209	243	-	hypothetical protein
LIC10260	6.58168	8.68742	4.47593	1.94092	0.956739	0.195619	0.63506	0.415495	0.33747		7.18	11.53	7.36	5.94	4.84	2.65		1	-	298484	298837	117	-	lipoprotein
LIC10261	1.91045	1.63557	2.18534	0.74843	-0.418061	0.689226	0.930367	3.40342	0.143866		0	0	4.91	1.48	2.42	2.65		1	-	298834	299175	113	-	hypothetical protein
LIC10262	18.8081	26.3235	11.2926	2.33103	1.22097	0.00446398	0.0792299	3.3173	1.84855		10.05	34.58	34.35	20.04	3.22	10.61		1	+	299476	300321	281	-	hypothetical protein
LIC10263	0	0	0								0	0	0	0	0	0		1	+	301007	301402	131	-	transposase, ISlin1
LIC10264	0	0	0								0	0	0	0	0	0		1	+	301371	301958	195	-	transposase, ISlin1
LIC10265	0	0	0								0	0	0	0	0	0		1	+	301964	302323	119	-	transposase, ISlin1
LIC10266	14.865	13.2633	16.4666	0.805469	-0.3121	0.453477	0.829999	0.334381	0.562119		17.22	11.53	11.04	18.56	19.35	11.5		1	-	302883	303743	286	hemK	protoporphyrinogen oxidase
LIC10267	4.73949	6.74661	2.73237	2.46915	1.30401	0.0363219	0.29604	2.07172	0.675381		1.44	9.6	9.2	2.97	0.81	4.42		1	-	304939	305015	77	tRNA-Arg-CCT	Arg tRNA
LIC10268	48.7916	46.7526	50.8306	0.919772	-0.120651	0.875922	0.993284	0.917061	1.25397		48.8	30.73	60.72	49.73	34.66	68.1		1	-	305018	305683	221	-	cyclic nucleotide binding protein
LIC10269	75.2867	63.1661	87.4073	0.722664	-0.468603	0.257683	0.700783	0.0575281	0.39554		57.42	63.39	68.69	102.43	75.77	84.02		1	-	305683	306738	351	-	cyclic nucleotide binding protein
LIC10270	43.2341	46.9396	39.5285	1.18749	0.247912	0.596872	0.887866	0.687364	2.29477		35.88	59.55	45.39	55.67	16.93	45.99		1	-	306749	307999	416	-	chlorohydrolase
LIC10271	23.0786	28.2291	17.9281	1.57457	0.65496	0.173785	0.610807	3.11065	0.588762		45.93	17.29	21.47	17.81	12.09	23.88		1	-	308018	308683	221	-	cell wall hydrolase
LIC10272	630.201	669.076	591.325	1.13149	0.178218	0.845188	0.982949	0.243308	0.71242		631.57	814.45	561.2	740.76	644.08	389.14		1	-	308932	311052	706	fusA	elongation factor G
LIC10273	7.22767	7.82702	6.62833	1.18084	0.239817	1	1	1.6572	1.44668		5.74	13.45	4.29	10.39	2.42	7.08		1	+	311079	311270	63	-	hypothetical protein
LIC10274	49.055	39.5744	58.5356	0.676075	-0.564746	0.281359	0.714141	1.29234	0.344381		51.67	19.21	47.84	60.86	66.1	48.64		1	+	311339	312958	539	-	potassium uptake protein
LIC10275	1.03062	0.613339	1.4479	0.423605	-1.23921	1	1	1.48244	2.13525		0	0	1.84	0	0.81	3.54		1	-	313254	313568	104	-	hypothetical protein
LIC10276	0.443853	0.640291	0.247416	2.58791	1.37179	1	1	1.92087	0.650789		0	1.92	0	0.74	0	0		1	-	314020	314226	68	-	hypothetical protein
LIC10277	25.8809	28.9035	22.8583	1.26446	0.338523	0.337541	0.744033	1.3177	0.000834565		38.76	17.29	30.67	23.01	22.57	22.99		1	+	315261	316160	299	-	phosphoribose diphosphate:decaprenyl-phosphate phosphoribosyltransferase
LIC10278	3.75607	4.42112	3.09102	1.43031	0.516327	0.509775	0.848117	0.193132	1.14695		5.74	3.84	3.68	0.74	3.22	5.31		1	+	316875	317378	167	-	thioredoxin-like protein
LIC10279	13.8464	17.4147	10.278	1.69436	0.760742	0.219003	0.662101	1.56645	0.18854		25.84	15.37	11.04	10.39	8.06	12.38		1	+	318164	318934	256	-	hypothetical protein
LIC10280	23.2717	13.9064	32.637	0.426092	-1.23076	0.0118982	0.153262	0.594901	1.59995		7.18	19.21	15.33	21.53	33.05	43.34		1	-	319105	319524	139	-	hypothetical protein
LIC10281	7.1902	8.79961	5.58079	1.57677	0.656971	0.314043	0.73131	0.206763	1.94039		10.05	9.6	6.75	3.71	2.42	10.61		1	+	320113	320553	146	-	hypothetical protein
LIC10282	20.3147	20.8688	19.7605	1.05609	0.0787332	0.519027	0.848837	3.08793	0.650205		5.74	24.97	31.89	25.24	13.7	20.34		1	+	321233	322255	340	-	zinc-binding dehydrogenase family protein
LIC10283	23.7613	25.9334	21.5892	1.20122	0.264504	0.401677	0.794299	2.86503	0.175054		38.76	9.6	29.44	25.24	20.96	18.57		1	+	322520	323518	332	ispA	farnesyl-diphosphate synthase
LIC10284	11.0943	14.8633	7.32522	2.02906	1.02081	0.0606702	0.385454	0.748903	0.974072		10.05	19.21	15.33	9.65	9.67	2.65		1	+	323499	324278	259	tlyA	hemolysin A
LIC10285	23.4779	30.3528	16.6031	1.82814	0.870376	0.107295	0.492018	1.16019	0.21401		33.01	38.42	19.63	12.62	17.73	19.46		1	+	324481	325707	408	-	acetyltransferase
LIC10286	34.4872	26.5792	42.3952	0.626939	-0.673602	0.241815	0.688745	0.793072	2.191		18.66	23.05	38.03	60.86	27.41	38.91		1	-	326098	328614	838	paC	penicillin G acylase precursor
LIC10287	16.8761	20.7469	13.0053	1.59526	0.673796	0.0792643	0.436923	0.919891	1.90122		18.66	15.37	28.21	22.27	9.67	7.08		1	+	330129	330515	128	ptpS	6-pyruvoyl tetrahydrobiopterin synthase
LIC10288	15.0735	15.2183	14.9288	1.01939	0.0277122	0.768476	0.959433	0.686157	1.55342		10.05	15.37	20.24	20.78	16.93	7.08		1	+	330525	331253	242	-	hypothetical protein
LIC10289	33.7227	28.1068	39.3386	0.714484	-0.485026	0.469754	0.836965	0.779035	1.23579		20.1	24.97	39.25	35.63	53.2	29.19		1	+	331331	331615	94	-	proton-translocating transhydrogenase subunit alpha 2
LIC10290	93.4294	84.0978	102.761	0.818382	-0.289154	0.802195	0.971495	1.21901	0.654927		67.46	63.39	121.44	100.2	124.95	83.13		1	+	331618	333018	466	-	H+-translocating transhydrogenase subunit beta
LIC10291	1.31934	1.80167	0.837017	2.15248	1.106	0.510525	0.848117	0.606385	0.72505		2.87	1.92	0.61	0.74	0	1.77		1	+	334521	335024	167	-	hypothetical protein
LIC10292	1.03931	0.682911	1.3957	0.489295	-1.03122	0.732033	0.945917	0.620774	1.00402		1.44	0	0.61	0	2.42	1.77		1	+	335410	335682	90	-	hypothetical protein
LIC10293	18.2608	22.5101	14.0114	1.60655	0.683968	0.382148	0.778669	1.32054	2.01901		25.84	28.81	12.88	23.75	12.09	6.19		1	-	335804	336799	331	glpQ	glycerophosphoryl diester phosphodiesterase
LIC10294	11.8183	14.0795	9.55707	1.4732	0.558954	0.419528	0.806168	4.6434	0.321591		4.31	26.89	11.04	7.42	8.87	12.38		1	+	338060	338548	162	glcG	GlcG
LIC10295	4.55149	5.90187	3.2011	1.8437	0.882606	0.131885	0.531839	1.6547	0.402462		1.44	7.68	8.59	4.45	1.61	3.54		1	-	339340	339747	135	-	hypothetical protein
LIC10296	5.64812	9.74789	1.54835	6.29566	2.65436	0.00333436	0.0646515	4.70738	0.403266		5.74	19.21	4.29	2.23	2.42	0		1	+	340411	340596	61	-	hypothetical protein
LIC10297	57.2922	87.0291	27.5553	3.15835	1.65917	2.99e-05	0.00186853	0.516653	0.526558		74.64	101.81	84.64	39.34	27.41	15.92		1	-	340569	340952	127	fliE	flagellar hook-basal body protein FliE
LIC10298	102.66	163.485	41.8351	3.90784	1.96637	2.24e-07	2.12e-05	2.22619	0.0193676		155.02	217.06	118.37	40.82	38.69	45.99		1	-	340955	341422	155	flgC	flagellar basal body rod protein FlgC
LIC10299	141.327	250.843	31.811	7.88541	2.97919	6.64e-19	4.89e-16	7.53072	0.146094		175.12	399.54	177.87	43.05	16.12	36.26		1	-	341482	341913	143	flgB	flagellar basal body rod protein FlgB
LIC10300	6.27945	8.52559	4.0333	2.1138	1.07984	0.112282	0.502283	0.0904534	0.0650473		8.61	9.6	7.36	4.45	3.22	4.42		1	+	342035	342325	96	-	anti-sigma factor antagonist
LIC10301	46.4425	56.1329	36.7521	1.52734	0.611022	0.0186957	0.204985	4.76938	0.578		38.76	34.58	95.07	37.85	46.75	25.65		1	+	342722	343063	113	-	lipoprotein
LIC10302	62.8707	86.8648	38.8766	2.23437	1.15987	0.000812235	0.0228418	0.469867	0.0215122		83.25	74.91	102.43	36.37	38.69	41.57		1	+	343096	344145	349	-	hypothetical protein
LIC10303	2.46862	4.42112	0.516117	8.56612	3.09864	0.00705189	0.104218	0.235231	0.162058		5.74	3.84	3.68	0.74	0.81	0		1	+	344343	345584	413	-	hypothetical protein
LIC10304	6.36627	9.70538	3.02717	3.20609	1.68082	0.00254907	0.0542865	2.45969	0.764666		2.87	11.53	14.72	2.97	0.81	5.31		1	-	345674	346156	160	-	hypothetical protein
LIC10305	0.569769	0.844737	0.2948	2.86545	1.51876	0.596885	0.887866	1.13952	0.745689		0	1.92	0.61	0	0	0.88		1	-	346176	346370	64	-	hypothetical protein
LIC10306	1.04337	1.3232	0.763533	1.733	0.79327	1	1	0.295546	0.594391		1.44	1.92	0.61	1.48	0.81	0		1	-	346549	346929	126	-	hypothetical protein
LIC10307	1.65137	0.817785	2.48495	0.329095	-1.60342	0.494039	0.84638	1.48215	1.16298		0	0	2.45	2.23	0.81	4.42		1	-	347214	348191	325	-	lipoprotein
LIC10308	2.82275	3.05529	2.59021	1.17955	0.23824	1	1	0.112018	1.5233		2.87	3.84	2.45	5.2	0.81	1.77		1	+	348837	349532	231	-	hypothetical protein
LIC10309	302.22	330.866	273.575	1.20941	0.274307	0.633914	0.902469	1.08756	0.592604		460.76	278.53	253.31	324.36	298.26	198.11		1	-	350674	353568	964	gcvP	glycine dehydrogenase
LIC10310	62.8144	68.9958	56.6331	1.21829	0.284862	1	1	3.80117	0.755494		109.09	67.23	30.67	71.26	58.85	39.8		1	-	353608	354000	130	gcvH	glycine cleavage system protein H
LIC10311	82.5416	95.6617	69.4214	1.37799	0.462561	0.401664	0.794299	2.77318	0.592704		144.97	80.68	61.33	75.71	83.03	49.53		1	-	354018	355133	371	gcvT	glycine cleavage system aminomethyltransferase T
LIC10312	2.65229	3.14054	2.16405	1.45123	0.537276	0.445681	0.826941	1.89509	0.0919325		5.74	0	3.68	2.23	1.61	2.65		1	+	355898	356158	86	-	hypothetical protein
LIC10313	4.12016	3.00566	5.23465	0.574185	-0.800411	0.247561	0.692862	2.40405	1.30934		7.18	0	1.84	6.68	7.25	1.77		1	+	356592	356969	125	-	hypothetical protein
LIC10314	248.337	302.635	194.039	1.55966	0.641228	0.157445	0.577097	0.872375	0.0807292		308.61	380.33	218.96	171.46	206.36	204.3		1	-	357239	358912	557	-	hypothetical protein
LIC10315	22.4029	14.7015	30.1044	0.48835	-1.03401	0.0270361	0.245323	0.143363	0.0203073		11.48	17.29	15.33	29.69	31.44	29.19		1	+	359072	360163	363	serC	phosphoserine aminotransferase
LIC10316	4.47638	4.55599	4.39677	1.03621	0.0513204	0.78278	0.965541	0.0971209	0.423527		4.31	3.84	5.52	2.97	4.03	6.19		1	+	360160	360762	200	-	hypothetical protein
LIC10317	46.442	57.3807	35.5033	1.61621	0.692612	0.0842448	0.446558	0.106128	0.306413		63.16	53.78	55.2	36.37	42.72	27.42		1	+	361249	361686	145	rpiB	ribose 5-phosphate isomerase B
LIC10318	62.284	75.6021	48.966	1.54397	0.626645	0.0635518	0.391722	0.894765	0.0584991		88.99	53.78	84.03	52.7	49.98	44.22		1	+	361750	363672	640	-	hypothetical protein
LIC10319	1.66466	3.32931	0			0.00280386	0.0573857	0.443272	0		4.31	3.84	1.84	0	0	0		1	-	364047	364235	62	-	hypothetical protein
LIC10320	6.29462	7.23373	5.35552	1.35071	0.433713	0.247692	0.692862	3.13792	0.117746		10.05	0	11.65	5.2	6.45	4.42		1	-	364235	364837	200	-	hypothetical protein
LIC10321	23.7606	30.6836	16.8377	1.82231	0.865771	0.0509622	0.354016	0.726804	0.694213		22.97	38.42	30.67	22.27	9.67	18.57		1	-	364857	366947	696	-	hypothetical protein
LIC10322	14.594	19.7743	9.41376	2.10057	1.07078	0.015044	0.180933	0.795586	1.45235		14.35	19.21	25.76	16.33	4.84	7.08		1	-	366944	367876	310	-	hypothetical protein
LIC10323	39.1012	37.9599	40.2425	0.943279	-0.0842433	0.977702	1	0.115798	1.65781		34.45	36.5	42.93	34.14	28.21	58.37		1	+	367989	368960	323	-	2,3-bisphosphoglycerate-independent phosphoglycerate mutase gene
LIC10324	4.05137	5.71737	2.38537	2.39685	1.26114	0.0870099	0.456038	0.34583	0.0891995		7.18	3.84	6.13	2.97	2.42	1.77		1	+	369133	369561	142	-	hypothetical protein
LIC10325	30.1482	37.0866	23.2098	1.59788	0.67616	0.0981009	0.471864	1.63104	0.845804		21.53	48.02	41.71	33.4	18.54	17.69		1	-	369634	370770	378	hlyX	hemolysin
LIC10326	30.2228	39.0005	21.445	1.81863	0.862853	0.0157647	0.184959	1.51496	0.872279		25.84	38.42	52.75	31.17	13.7	19.46		1	-	370767	372341	524	-	hypothetical protein
LIC10327	20.669	21.5716	19.7664	1.09132	0.126078	0.881676	0.995737	1.13874	0.288703		14.35	30.73	19.63	19.3	16.12	23.88		1	+	372539	373333	264	-	hypothetical protein
LIC10328	1.30629	1.80167	0.810917	2.22176	1.1517	0.51063	0.848117	0.608712	0.00479289		2.87	1.92	0.61	0.74	0.81	0.88		1	-	373574	373873	99	-	hypothetical protein
LIC10329	5.50932	6.88575	4.13289	1.66609	0.736466	0.245487	0.690437	0.620627	1.09386		4.31	9.6	6.75	3.71	1.61	7.08		1	-	374075	374977	300	-	hypothetical protein
LIC10330	0.383974	0.204446	0.563501	0.362814	-1.4627	1	1	0.613339	0.405975		0	0	0.61	0	0.81	0.88		1	-	375054	375635	193	-	hypothetical protein
LIC10331	1.80554	2.21056	1.40052	1.57839	0.65845	0.605373	0.889232	0.115047	0.644018		2.87	1.92	1.84	0.74	0.81	2.65		1	-	376109	377497	462	-	sugar transferase
LIC10332	3.7625	3.80778	3.71722	1.02436	0.0347266	0.869898	0.991661	0.614106	0.376779		5.74	3.84	1.84	5.2	2.42	3.54		1	+	377576	378337	253	-	response regulator
LIC10333	7.5452	7.40257	7.68782	0.962895	-0.0545492	0.703017	0.936615	1.32076	0.59875		2.87	7.68	11.65	5.2	7.25	10.61		1	+	378327	380516	729	-	histidine kinase
LIC10334	3.87222	4.37423	3.37022	1.29791	0.376187	0.471465	0.836965	2.17837	1.01329		0	5.76	7.36	5.2	4.03	0.88		1	+	380519	380842	107	-	hypothetical protein
LIC10335	6.45038	6.5082	6.39257	1.01809	0.0258625	0.60788	0.891138	1.51035	0.111389		7.18	1.92	10.43	7.42	6.45	5.31		1	+	380913	381161	82	-	hypothetical protein
LIC10336	86.7553	82.4011	91.1095	0.904418	-0.144939	0.843099	0.982949	0.252377	1.52213		76.08	72.99	98.13	124.7	81.42	67.21		1	-	381235	382548	437	-	hypothetical protein
LIC10337	118.819	105.638	132	0.800288	-0.321409	0.4951	0.84638	0.368893	0.207156		80.38	111.41	125.12	147.71	129.78	118.51		1	-	382529	383638	369	-	hypothetical protein
LIC10338	87.9561	96.4892	79.4231	1.21488	0.280809	0.34006	0.746592	0.223037	0.104832		87.56	90.28	111.63	86.1	81.42	70.75		1	-	383660	384085	141	-	hypothetical protein
LIC10339	1527.26	1706.22	1348.3	1.26546	0.339663	0.639926	0.905681	0.206914	0.0791068		1700.94	2059.17	1358.55	1353.86	1158.37	1532.67		1	-	384088	386628	846	tlyB	hemolysin B
LIC10340	5.56114	5.03019	6.09209	0.825691	-0.276326	0.822887	0.977157	1.95004	1.14372		1.44	3.84	9.81	3.71	4.84	9.73		1	-	386773	387573	266	-	hypothetical protein
LIC10341	2.00131	1.77471	2.2279	0.796584	-0.328101	1	1	0.937713	1.53331		2.87	0	2.45	0	4.03	2.65		1	-	387955	388140	61	-	hypothetical protein
LIC10342	0.102223	0.204446	0			0.478378	0.837616	0.613339	0		0	0	0.61	0	0	0		1	-	388796	389014	72	-	hypothetical protein
LIC10343	11.5131	15.1006	7.92561	1.90529	0.930014	0.0755623	0.426296	4.14868	0.536935		27.27	5.76	12.27	4.45	10.48	8.84		1	+	389169	389771	200	-	integrase/recombinase
LIC10344	240.172	227.314	253.03	0.898369	-0.154619	0.661783	0.916889	0.157067	0.793167		205.26	265.08	211.6	201.89	318.41	238.79		1	+	389836	390102	88	-	anti-sigma factor antagonist
LIC10345	55.1379	41.6755	68.6003	0.607512	-0.719014	0.160985	0.585458	0.554998	0.547684		41.63	28.81	54.59	60.86	83.03	61.91		1	+	390182	391696	504	-	hypothetical protein
LIC10346	16.9108	12.0281	21.7935	0.551915	-0.857482	0.172463	0.608657	0.342801	2.42516		8.61	11.53	15.95	14.84	16.93	33.61		1	+	391693	392343	216	-	esterase
LIC10347	23.8636	31.5031	16.224	1.94176	0.957362	0.00606347	0.0938565	3.37764	0.186955		34.45	13.45	46.61	18.56	17.73	12.38		1	-	392987	394048	353	-	paraoxonase
LIC10348	117.481	157.669	77.2942	2.03985	1.02846	0.0132218	0.165116	10.9072	1.57091		61.72	299.66	111.63	40.82	72.55	118.51		1	+	394192	394455	87	-	hypothetical protein
LIC10349	0.306669	0.613339	0			0.0871474	0.456038	1.84002	0		0	0	1.84	0	0	0		1	-	395988	396062	75	tRNA-Pro-GGG	Pro tRNA
LIC10350	17.8176	14.1195	21.5157	0.656241	-0.607702	0.331034	0.74024	0.434737	0.460495		14.35	9.6	18.4	25.98	21.76	16.8		1	-	396320	396802	160	-	hypothetical protein
LIC10351	28.7211	21.7421	35.7002	0.609018	-0.715443	0.0932264	0.464116	0.0238679	1.2378		20.1	23.05	22.08	48.25	31.44	27.42		1	+	397010	397924	304	nosF	ABC transporter ATP-binding protein
LIC10352	16.307	18.5589	14.0552	1.32043	0.401011	0.473309	0.836965	0.824645	0.627346		12.92	24.97	17.79	15.59	17.73	8.84		1	+	397917	398741	274	-	hypothetical protein
LIC10353	33.8248	34.6419	33.0078	1.04951	0.0697102	0.79784	0.969622	0.201433	0.778875		28.71	38.42	36.8	34.89	22.57	41.57		1	+	398825	400336	503	-	hypothetical protein
LIC10354	7.78579	6.92136	8.65023	0.800136	-0.321682	0.705382	0.936615	1.58391	2.26768		11.48	1.92	7.36	14.84	4.03	7.08		1	-	400333	401238	301	ksgA	dimethyladenosine transferase
LIC10355	2.14496	2.44196	1.84797	1.32143	0.402099	1	1	0.820433	0.485263		2.87	3.84	0.61	2.97	0.81	1.77		1	-	401201	403510	769	-	hypothetical protein
LIC10356	0.2948	0	0.589601	0		0.51499	0.848117	0	1.71829		0	0	0	0	0	1.77		1	-	403566	403763	65	-	hypothetical protein
LIC10357	143.497	193.372	93.6215	2.06546	1.04647	0.00733788	0.106428	1.42813	0.0580834		255.5	178.64	145.97	92.78	103.18	84.9		1	-	404374	405342	322	trpS	tryptophanyl-tRNA synthetase
LIC10358	357.288	485.856	228.72	2.12424	1.08695	0.00741549	0.106881	1.35412	0.0152423		661.72	372.65	423.2	218.96	243.44	223.75		1	-	405339	407159	606	-	hypothetical protein
LIC10359	237.169	318.866	155.472	2.05095	1.03629	0.00745616	0.106881	1.2477	0.0315743		424.88	261.24	270.48	159.58	164.44	142.39		1	-	407165	407758	197	-	hypothetical protein
LIC10360	274.057	261.522	286.591	0.912529	-0.132058	0.604658	0.889232	0.870187	1.02222		190.91	363.04	230.62	290.96	362.75	206.07		1	-	407883	408842	319	etfA	electron transfer flavoprotein alpha-subunit
LIC10361	215.94	194.877	237.004	0.822251	-0.282348	0.337944	0.744033	1.33437	0.370423		127.75	290.05	166.83	235.29	274.07	201.64		1	-	408854	409615	253	etfB2	electron transport flavoprotein subunit beta
LIC10362	15.0291	13.9193	16.1389	0.86247	-0.213453	0.670321	0.919383	0.566056	0.687911		18.66	9.6	13.49	21.53	14.51	12.38		1	-	409698	410120	140	-	hypothetical protein
LIC10363	91.6824	66.8546	116.51	0.573809	-0.801357	0.0299605	0.261551	0.0513973	0.581153		67.46	72.99	60.11	109.11	101.57	138.85		1	+	410178	411362	394	ivd	isovaleryl-CoA dehydrogenase
LIC10364	34.0289	25.7728	42.2849	0.609504	-0.714293	0.346751	0.749667	1.64497	0.944572		15.79	19.21	42.32	29.69	46.75	50.41		1	+	411359	412054	231	-	hypothetical protein
LIC10365	49.7715	35.3472	64.1957	0.550616	-0.86088	0.00485966	0.0832697	1.91246	0.80441		28.71	59.55	17.79	63.09	50.78	78.71		1	-	412116	413195	359	-	lipoprotein
LIC10368	9.70375	7.553	11.8545	0.637141	-0.650315	0.13493	0.538551	1.42861	1.00971		4.31	13.45	4.91	8.91	16.93	9.73		1	-	414377	414925	182	-	lipoprotein
LIC10369	6.48219	6.22278	6.74159	0.923043	-0.11553	0.819557	0.974887	0.40334	2.0661		8.61	5.76	4.29	3.71	12.09	4.42		1	-	415699	416244	181	-	hypothetical protein
LIC10370	5.34692	3.47986	7.21398	0.482377	-1.05177	0.311581	0.729729	1.28507	2.97784		4.31	0	6.13	12.62	7.25	1.77		1	-	416322	416864	180	-	hypothetical protein
LIC10371	279.467	459.23	99.7033	4.60596	2.2035	5.76e-10	9.64e-08	0.884938	0.0615272		367.46	555.13	455.1	87.59	89.48	122.05		1	-	418037	419479	480	-	lipoprotein
LIC10373	96.9003	163.371	30.4292	5.36889	2.42462	1.63e-13	4.61e-11	4.03627	0.0684025		96.17	222.82	171.12	27.46	25.8	38.03		1	-	421630	423159	509	-	lipoprotein
LIC10374	8.85889	13.3897	4.3281	3.09366	1.62932	0.000713774	0.021206	2.36538	0.102793		7.18	11.53	21.47	4.45	3.22	5.31		1	-	423893	424612	239	-	hypothetical protein
LIC10375	8.27587	9.77922	6.77251	1.44396	0.53003	0.376146	0.775608	0.130837	0.569964		8.61	11.53	9.2	4.45	9.67	6.19		1	-	424630	425316	228	-	TetR family transcriptional regulator
LIC10376	5.88537	10.1228	1.64793	6.14273	2.61888	0.000681051	0.0207355	0.380235	0.182044		11.48	11.53	7.36	1.48	0.81	2.65		1	-	425325	426215	296	-	hypothetical protein
LIC10377	12.2206	7.28763	17.1535	0.424848	-1.23498	0.02322	0.224199	0.433206	5.17649		10.05	3.84	7.97	31.17	9.67	10.61		1	+	427241	427999	252	-	lipoprotein
LIC10378	14.6365	16.8154	12.4577	1.3498	0.432747	0.671637	0.92016	2.15984	1.62843		14.35	26.89	9.2	8.16	8.87	20.34		1	+	429051	429401	116	-	ParR family transcriptional regulator
LIC10379	3.43585	3.25974	3.61195	0.902487	-0.148022	1	1	0.0495903	1.02622		2.87	3.84	3.07	2.23	2.42	6.19		1	+	429398	429910	170	-	hypothetical protein
LIC10380	7.70936	7.52605	7.89267	0.953549	-0.0686216	0.919007	1	0.898161	0.492656		4.31	11.53	6.75	7.42	5.64	10.61		1	+	429918	430463	181	-	hypothetical protein
LIC10381	0.102223	0.204446	0			0.478378	0.837616	0.613339	0		0	0	0.61	0	0	0		1	-	430830	431036	68	-	hypothetical protein
LIC10382	24.6921	24.4652	24.9191	0.981782	-0.0265259	0.719299	0.941058	0.811342	0.577373		17.22	23.05	33.12	18.56	31.44	24.76		1	-	431902	433599	565	-	acyl-CoA dehydrogenase
LIC10383	55.5059	40.9142	70.0975	0.583675	-0.776763	0.0228182	0.222976	0.70554	0.209942		34.45	57.63	30.67	61.61	71.74	76.94		1	-	434195	435853	552	yibO	phosphoglyceromutase
LIC10384	316.911	202.364	431.458	0.469025	-1.09226	0.0174884	0.195827	0.0121467	6.64177		188.04	207.45	211.6	307.29	281.33	705.75		1	+	436231	438249	672	-	hypothetical protein
LIC10385	6.1964	7.34855	5.04425	1.45682	0.54282	0.707779	0.936615	2.19656	0.241221		4.31	13.45	4.29	6.68	4.03	4.42		1	-	438915	439781	288	-	hypothetical protein
LIC10386	6.8427	8.25158	5.43382	1.51856	0.602703	0.317458	0.73232	0.105715	0.248444		7.18	9.6	7.97	5.2	4.03	7.08		1	+	439864	440412	182	-	RNA polymerase ECF-type sigma factor
LIC10387	29.8969	28.814	30.9799	0.930085	-0.104566	1	1	0.421374	1.17951		31.58	21.13	33.73	36.37	18.54	38.03		1	+	440542	441621	359	-	hypothetical protein
LIC10388	5.30965	6.68558	3.93372	1.69956	0.765159	0.665623	0.91841	1.64187	0.539908		8.61	9.6	1.84	5.2	4.84	1.77		1	-	443205	443669	154	-	hypothetical protein
LIC10389	50.5548	36.0035	65.1061	0.552998	-0.854653	0.110696	0.499147	0.903571	0.103761		25.84	28.81	53.36	67.54	68.52	59.25		1	+	445216	447156	646	-	ABC transporter ATP-binding protein
LIC10390	10.7146	13.5558	7.87341	1.72172	0.783847	0.0775947	0.431811	0.485253	0.898433		10.05	13.45	17.17	4.45	12.09	7.08		1	+	447654	447995	113	-	hypothetical protein
LIC10391	4.94473	6.10358	3.78589	1.61219	0.689024	0.337257	0.744033	2.43304	0.0592822		11.48	1.92	4.91	3.71	3.22	4.42		1	+	448480	449316	278	-	hypothetical protein
LIC10392	0.422368	0.844737	0			0.20503	0.645821	1.13952	0		0	1.92	0.61	0	0	0		1	-	450508	450702	64	-	hypothetical protein
LIC10393	0.497291	0.478464	0.516117	0.927047	-0.109286	1	1	1.43539	0.359314		1.44	0	0	0.74	0.81	0		1	-	450744	451022	92	-	hypothetical protein
LIC10394	0.249623	0.204446	0.2948	0.693507	-0.528017	1	1	0.613339	0.845489		0	0	0.61	0	0	0.88		1	+	451103	451288	61	-	hypothetical protein
LIC10395	6.49511	5.22323	7.76699	0.672492	-0.572412	0.310118	0.728998	0.422609	0.0314744		4.31	7.68	3.68	8.16	8.06	7.08		1	-	451514	452125	203	-	TetR family transcriptional regulator
LIC10396	97.0617	90.4791	103.644	0.872977	-0.195984	0.371501	0.774545	0.594583	0.50753		91.87	113.33	66.24	106.88	120.92	83.13		1	+	452995	454176	393	phbA	acetyl-CoA acetyltransferase
LIC10397	9.66415	7.0902	12.2381	0.579354	-0.787482	0.155643	0.574234	0.398167	0.457257		4.31	9.6	7.36	13.36	14.51	8.84		1	+	454287	454577	96	-	hypothetical protein
LIC10398	25.5042	27.6909	23.3174	1.18756	0.248005	0.313445	0.731196	1.05494	0.134542		25.84	19.21	38.03	23.01	26.6	20.34		1	-	454818	456149	443	-	hypothetical protein
LIC10399	9.24003	11.5356	6.94442	1.66114	0.732173	0.0750905	0.424284	4.7342	0.806194		18.66	0	15.95	9.65	3.22	7.96		1	-	456146	456727	193	-	hypothetical protein
LIC10400	12.8513	17.957	7.7457	2.31831	1.21307	0.00915689	0.124022	1.35289	0.0502716		10.05	21.13	22.69	8.91	7.25	7.08		1	+	457309	458136	275	-	hypothetical protein
LIC10401	16.6691	20.2642	13.074	1.54996	0.632233	0.0598783	0.384881	2.4073	1.34753		12.92	15.37	32.51	20.78	10.48	7.96		1	+	458140	458859	239	-	hypothetical protein
LIC10402	30.1392	33.9648	26.3137	1.29076	0.368225	0.599828	0.887866	1.1318	0.101826		45.93	32.65	23.31	25.24	29.83	23.88		1	-	458994	459800	268	-	hypothetical protein
LIC10403	33.4819	17.3366	49.6272	0.349337	-1.51731	0.00117118	0.0306003	0.0809488	1.08793		15.79	15.37	20.85	50.47	61.26	37.14		1	+	459910	460365	151	ribH	6,7-dimethyl-8-ribityllumazine synthase
LIC10404	17.1034	17.0356	17.1711	0.99211	-0.0114283	0.750532	0.956052	0.654859	0.735803		14.35	13.45	23.31	23.01	16.12	12.38		1	+	460402	460782	126	nusB	transcription antitermination protein NusB
LIC10405	39.3172	36.7318	41.9026	0.876599	-0.190011	0.855774	0.987028	2.46039	0.203135		18.66	32.65	58.88	46.02	35.47	44.22		1	+	460775	462841	688	-	hypothetical protein
LIC10406	21.7919	22.2051	21.3786	1.03866	0.0547191	0.282	0.714141	4.66197	0.0927106		17.22	7.68	41.71	19.3	20.96	23.88		1	+	462862	464178	438	-	hypothetical protein
LIC10407	4.23697	4.32459	4.14935	1.04223	0.0596772	0.583539	0.880687	0.805439	0.662968		4.31	1.92	6.75	2.23	4.03	6.19		1	-	464770	465624	284	-	hypothetical protein
LIC10408	0.392409	0	0.784817	0		0.272446	0.706384	0	0.801184		0	0	0	0.74	1.61	0		1	-	466325	466507	60	-	hypothetical protein
LIC10409	32.7911	15.099	50.4832	0.299089	-1.74135	3.19e-05	0.00192896	0.297143	2.29004		14.35	21.13	9.81	31.92	53.2	66.33		1	+	466921	468207	428	-	2-isopropylmalate synthase
LIC10410	2.49705	0.844737	4.14935	0.203583	-2.29631	0.039318	0.310831	0.473095	0.806148		0	1.92	0.61	2.23	4.03	6.19		1	-	468215	468400	61	-	hypothetical protein
LIC10411	65.1212	75.2008	55.0416	1.36625	0.450226	0.628357	0.900999	3.67727	0.0217232		66.03	119.09	40.48	57.9	52.4	54.83		1	-	468646	469119	157	-	hypothetical protein
LIC10412	1.61967	1.04918	2.19015	0.479046	-1.06176	0.443583	0.826168	0.605236	0.732761		0	1.92	1.23	2.23	0.81	3.54		1	+	469667	469864	65	-	hypothetical protein
LIC10413	23.8654	31.6507	16.0801	1.96831	0.976956	0.0347822	0.289452	2.22526	0.507332		47.37	23.05	24.53	14.84	11.29	22.11		1	+	469881	471041	386	-	hypothetical protein
LIC10414	18.2615	21.1416	15.3813	1.3745	0.458907	0.323036	0.735007	1.65788	0.0302101		31.58	13.45	18.4	14.1	16.12	15.92		1	+	472108	473565	485	-	hypothetical protein
LIC10415	206.244	328.82	83.6669	3.93011	1.97457	4.82e-08	5.73e-06	1.573	0.0579971		249.76	424.51	312.19	96.49	84.64	69.87		1	-	473977	474495	172	-	hypothetical protein
LIC10416	1.79206	2.18361	1.40052	1.55914	0.640752	0.349134	0.75217	1.32656	0.645912		2.87	0	3.68	0.74	0.81	2.65		1	+	474831	475049	72	-	hypothetical protein
LIC10417	29.4418	40.3914	18.4922	2.18425	1.12713	0.042777	0.326274	7.79784	1.35757		18.66	74.91	27.6	30.43	15.32	9.73		1	+	475423	475668	81	-	hypothetical protein
LIC10418	14.3014	15.1217	13.4812	1.12169	0.165672	0.946336	1	1.35184	0.320918		10.05	23.05	12.27	11.13	16.93	12.38		1	-	475685	475915	76	-	hypothetical protein
LIC10419	22.4423	19.4662	25.4185	0.765828	-0.384908	0.324531	0.735007	0.0640154	0.873817		20.1	21.13	17.17	30.43	29.02	16.8		1	+	475870	476916	348	-	hypothetical protein
LIC10420	2.18845	2.30281	2.0741	1.11027	0.150913	0.833544	0.980228	1.27415	1.88651		0	3.84	3.07	4.45	0	1.77		1	-	478459	479760	433	-	DNA helicase II
LIC10421	846.952	804.587	889.317	0.904725	-0.144449	0.56398	0.87241	2.2597	2.6756		466.5	1469.47	477.79	581.92	603.77	1482.26		1	+	481710	482045	111	-	hypothetical protein
LIC10422	1.61967	1.04918	2.19015	0.479046	-1.06176	0.443583	0.826168	0.605236	0.732761		0	1.92	1.23	2.23	0.81	3.54		1	-	482399	482668	89	-	hypothetical protein
LIC10423	20.8152	19.8778	21.7526	0.913813	-0.130028	0.887395	0.996409	1.27675	0.0049238		10.05	26.89	22.69	22.27	21.76	21.23		1	-	483153	483767	204	-	hypothetical protein
LIC10424	6.9499	5.90187	7.99793	0.737925	-0.438454	0.688158	0.93034	1.23458	0.463258		1.44	7.68	8.59	10.39	5.64	7.96		1	-	483777	485222	481	-	hypothetical protein
LIC10425	44.0745	46.5793	41.5696	1.12051	0.164159	0.677105	0.922789	0.225042	0.527277		54.54	42.26	42.93	30.43	49.17	45.1		1	+	486553	487497	314	-	hypothetical protein
LIC10426	192.932	186.995	198.868	0.940299	-0.088809	0.824378	0.977157	0.0192703	1.35458		177.99	195.93	187.07	175.17	268.43	153		1	+	488013	488906	297	ispE	4-diphosphocytidyl-2-C-methyl-D-erythritol kinase
LIC10427	11.0288	9.47825	12.5794	0.753473	-0.408373	0.648855	0.907855	0.221018	0.639966		7.18	9.6	11.65	9.65	11.29	16.8		1	+	488911	488989	79	tRNA-Gln-TTG	Gln tRNA
LIC10428	65.9153	50.8798	80.9508	0.628527	-0.669953	0.19503	0.634726	0.500723	1.10379		47.37	38.42	66.85	64.58	103.99	74.29		1	+	489012	489770	252	glmU	UDP-N-acetylglucosamine pyrophosphorylase
LIC10429	54.6893	55.3776	54.0009	1.02549	0.0363183	0.500437	0.848117	1.57949	0.0978149		47.37	38.42	80.35	48.25	58.04	55.72		1	+	489767	490705	312	prs	ribose-phosphate pyrophosphokinase
LIC10430	173.24	166.513	179.966	0.925245	-0.112093	0.817802	0.974887	0.0193007	0.678664		175.12	159.43	164.99	141.03	218.45	180.42		1	+	490723	491361	212	rplY	50S ribosomal protein L25/general stress protein Ctc
LIC10431	67.4037	64.0154	70.7919	0.904275	-0.145166	0.894569	0.997491	0.971633	1.21649		58.85	46.1	87.09	46.76	88.67	76.94		1	+	491408	491971	187	-	peptidyl-tRNA hydrolase
LIC10432	439.883	301.735	578.031	0.522005	-0.937864	0.0402509	0.315841	0.179674	0.237985		383.25	247.79	274.16	514.38	572.33	647.38		1	+	492131	494098	655	ftsH	cell division protein
LIC10433	29.5165	21.9039	37.1291	0.589938	-0.761365	0.0834377	0.444197	0.100749	0.0416767		18.66	24.97	22.08	35.63	39.5	36.26		1	+	494095	494565	156	-	hypothetical protein
LIC10434	6.7083	6.67704	6.73957	0.990722	-0.0134479	0.756994	0.959236	2.64173	0.261279		0	9.6	10.43	7.42	4.84	7.96		1	-	495350	495715	121	-	hypothetical protein
LIC10435	2.81019	2.07141	3.54896	0.583667	-0.776782	0.622155	0.897438	1.3085	3.11526		0	1.92	4.29	7.42	3.22	0		1	+	496279	496782	167	-	hypothetical protein
LIC10436	2.18705	1.93654	2.43757	0.794456	-0.33196	1	1	0.0902689	0.685908		1.44	1.92	2.45	2.97	0.81	3.54		1	+	497272	497490	72	-	hypothetical protein
LIC10437	27.1224	23.8363	30.4085	0.783868	-0.351317	0.888932	0.996409	2.17324	0.993813		14.35	17.29	39.87	40.82	27.41	22.99		1	-	497527	499023	498	-	spermidine synthase
LIC10438	10.5325	11.3921	9.67283	1.17774	0.236025	0.689837	0.930367	0.118208	1.27021		12.92	9.6	11.65	14.84	8.87	5.31		1	-	499031	499225	64	-	hypothetical protein
LIC10439	78.592	88.7684	68.4157	1.29749	0.375719	0.281636	0.714141	0.47555	1.48239		68.9	99.89	97.52	97.23	44.34	63.68		1	-	499782	501815	677	-	hypothetical protein
LIC10440	40.4242	42.2091	38.6393	1.09239	0.127486	0.511977	0.848117	2.81067	11.0503		18.66	44.18	63.79	86.84	19.35	9.73		1	-	502348	502692	114	glnB	nitrogen regulatory protein PII
LIC10441	76.1326	76.9597	75.3054	1.02197	0.0313491	0.711017	0.93784	4.633	20.9276		27.27	130.62	72.99	189.27	23.38	13.27		1	-	502731	504023	430	-	ammonium transporter
LIC10442	0.622955	0.408892	0.837017	0.488512	-1.03354	1	1	1.22668	0.874954		0	0	1.23	0.74	0	1.77		1	-	504073	504279	68	-	hypothetical protein
LIC10443	20.7699	12.6841	28.8556	0.43957	-1.18583	0.0374123	0.300282	0.4645	0.0557546		10.05	9.6	18.4	28.21	27.41	30.95		1	-	505348	506958	536	mccB	3-methylcrotonoyl-CoA carboxylase subunit beta
LIC10444	25.961	26.0867	25.8353	1.00973	0.0139695	0.549617	0.866405	2.08368	0.398558		28.71	11.53	38.03	22.27	32.24	22.99		1	-	506975	508021	348	-	glucose-1-phosphate thymidylyltransferase
LIC10445	63.2949	63.2613	63.3285	0.998938	-0.00153229	0.712671	0.939013	1.10567	0.683368		43.06	61.47	85.25	69.03	74.97	45.99		1	-	508027	509859	610	glmS	glucosamine--fructose-6-phosphate aminotransferase
LIC10446	37.568	38.4228	36.7132	1.04657	0.065666	0.598293	0.887866	0.81182	0.962207		33.01	30.73	51.52	46.76	39.5	23.88		1	-	509862	511244	460	-	phosphomannomutase
LIC10447	11.272	11.9586	10.5854	1.12973	0.175974	0.511196	0.848117	0.977857	1.24188		7.18	11.53	17.17	11.13	15.32	5.31		1	-	511272	511347	76	tRNA-Val-TAC	Val tRNA
LIC10448	116.382	119.505	113.26	1.05514	0.0774395	0.966203	1	3.12816	1.08734		57.42	188.25	112.85	103.17	149.94	86.67		1	-	511364	511630	88	rpsT	30S ribosomal protein S20
LIC10449	7.85964	12.2282	3.49108	3.50269	1.80846	0.00570867	0.0906497	3.18783	0.00704797		5.74	21.13	9.81	3.71	3.22	3.54		1	+	512321	512791	156	-	hypothetical protein
LIC10450	47.9375	71.5286	24.3465	2.93794	1.55481	0.000325315	0.0121056	1.60603	0.459109		93.3	69.15	52.13	34.89	16.93	21.23		1	+	512791	513861	356	-	hypothetical protein
LIC10451	36.1865	46.8048	25.5683	1.83058	0.872302	0.0448339	0.330688	0.821144	0.450353		37.32	59.55	43.55	33.4	18.54	24.76		1	+	513874	514665	263	-	hypothetical protein
LIC10452	56.7649	63.1307	50.3992	1.25261	0.324941	0.266204	0.704295	0.689437	0.561906		48.8	61.47	79.12	60.12	54.81	36.26		1	+	514668	515363	231	-	glycosyltransferase
LIC10453	18.5458	26.0665	11.0251	2.36429	1.24141	0.0216978	0.217214	1.19908	0.420093		25.84	34.58	17.79	13.36	6.45	13.27		1	-	516363	517454	363	-	hypothetical protein
LIC10454	36.6085	54.2567	18.9603	2.86159	1.51682	0.0020057	0.0453314	5.75983	0.217742		38.76	90.28	33.73	19.3	13.7	23.88		1	-	517537	518316	259	-	hypothetical protein
LIC10455	6.09567	10.5743	1.61702	6.53939	2.70916	0.000267423	0.0103704	0.263671	0.391801		12.92	9.6	9.2	0.74	3.22	0.88		1	+	518601	518852	83	-	hypothetical protein
LIC10456	3.14327	5.74432	0.542216	10.5941	3.40519	0.00177792	0.0411941	0.27662	0.1388		7.18	5.76	4.29	0.74	0	0.88		1	-	519271	519720	149	-	hypothetical protein
LIC10457	5.98089	7.92365	4.03812	1.96222	0.972483	0.053516	0.364753	1.08964	0.607268		5.74	5.76	12.27	5.2	1.61	5.31		1	-	519798	520592	264	-	hypothetical protein
LIC10458	16.8992	16.8851	16.9132	0.998338	-0.00240023	0.91125	1	0.124408	0.0187257		14.35	17.29	19.01	17.81	16.12	16.8		1	-	520953	521804	283	-	hypothetical protein
LIC10459	71.1386	85.0504	57.2268	1.4862	0.571627	0.141761	0.555583	0.839842	1.20966		109.09	74.91	71.15	31.92	72.55	67.21		1	+	523243	524571	442	add	adenosine deaminase
LIC10460	89.8185	131.56	48.0767	2.73647	1.45231	0.00011528	0.00530866	5.46095	0.326867		66.03	201.69	126.96	57.15	32.24	54.83		1	+	524825	525229	134	-	hypothetical protein
LIC10461	170.875	266.534	75.2166	3.54356	1.8252	2.19e-06	0.000183746	8.78703	0.415389		147.85	461.01	190.75	56.41	60.46	108.78		1	-	525211	525549	112	-	lipoprotein
LIC10462	125.383	209.528	41.2378	5.08097	2.3451	1.98e-09	3.17e-07	21.1788	0.12721		94.74	428.35	105.49	40.82	29.83	53.06		1	-	525559	525939	126	-	lipoprotein
LIC10463	118.237	181.609	54.8645	3.31014	1.72689	6.4e-06	0.000480843	4.07902	0.981062		146.41	270.84	127.57	34.89	39.5	90.21		1	-	525914	526393	159	-	lipoprotein
LIC10464	2286.48	3447.5	1125.45	3.06322	1.61505	0.0283471	0.254089	3.13361	0.209918		1962.18	5966.23	2414.1	989.42	683.57	1703.36		1	-	526395	532067	1890	ligB	hypothetical protein
LIC10465	1604.66	2633.11	576.218	4.56965	2.19208	0.000659446	0.0203497	4.48045	0.169619		1538.74	4625.46	1735.14	492.11	335.34	901.2		1	-	533414	537088	1224	ligA	hypothetical protein
LIC10466	1.70188	2.34543	1.05833	2.21616	1.14806	0.214621	0.657818	0.478216	0.0952421		1.44	1.92	3.68	1.48	0.81	0.88		1	-	537545	537928	127	-	hypothetical protein
LIC10467	0.90009	0.204446	1.59573	0.12812	-2.96443	0.288974	0.721169	0.44126	0.346858		0	0	0.61	1.48	2.42	0.88		1	-	539373	539564	63	-	hypothetical protein
LIC10468	10.5654	10.7476	10.3833	1.03508	0.0497428	0.650107	0.908049	0.887711	0.385437		8.61	7.68	15.95	13.36	8.06	9.73		1	-	540177	540950	257	-	hypothetical protein
LIC10469	4.76432	2.89347	6.63517	0.436081	-1.19733	0.112995	0.502283	0.24463	0.427856		4.31	1.92	2.45	7.42	8.06	4.42		1	-	541013	541723	236	-	hypothetical protein
LIC10470	29.6292	25.9204	33.3381	0.777499	-0.363087	0.263822	0.704295	0.233512	0.978904		28.71	28.81	20.24	40.82	37.08	22.11		1	-	541840	542943	367	prfB	peptide chain release factor 2
LIC10471	23.2826	24.4764	22.0888	1.10809	0.148077	0.636558	0.90319	0.764699	0.339055		15.79	28.81	28.83	27.46	19.35	19.46		1	-	543822	544667	281	-	hypothetical protein
LIC10472	44.9649	55.0354	34.8945	1.5772	0.657362	0.0617351	0.388336	0.545031	1.0091		60.29	42.26	62.56	33.4	49.17	22.11		1	-	544669	545949	426	purD	phosphoribosylamine--glycine ligase
LIC10473	125.683	141.907	109.459	1.29644	0.374555	0.207631	0.646042	0.277717	0.358181		137.8	122.94	164.99	102.43	132.2	93.75		1	-	545939	548587	882	valS	valyl-tRNA synthetase
LIC10474	203.019	199.494	206.543	0.965871	-0.0500972	0.64939	0.907914	3.42767	0.83099		106.22	343.84	148.43	148.45	229.74	241.44		1	-	548766	549194	142	-	hypothetical protein
LIC10475	70.8689	57.2293	84.5086	0.677201	-0.562343	0.355522	0.758832	2.52155	3.82579		83.25	17.29	71.15	38.6	99.96	114.97		1	-	550361	550621	86	-	RNA-binding protein
LIC10476	24.0289	20.1265	27.9313	0.720573	-0.472784	0.62288	0.897766	1.15646	4.88485		24.4	9.6	26.37	6.68	34.66	42.45		1	-	550654	550899	81	-	hypothetical protein
LIC10477	4.06933	3.35626	4.78239	0.701797	-0.510875	0.194346	0.63435	1.47793	2.08448		4.31	5.76	0	3.71	8.87	1.77		1	+	550946	551551	201	-	hypothetical protein
LIC10478	7.7305	7.78878	7.67222	1.01519	0.0217535	0.777274	0.962623	0.373626	0.380953		7.18	5.76	10.43	9.65	8.06	5.31		1	-	552136	552732	198	lepB	signal peptidase I
LIC10479	2.04183	2.09837	1.9853	1.05695	0.0799065	0.819815	0.974887	1.29588	1.30151		0	3.84	2.45	0	2.42	3.54		1	-	552776	554374	532	-	hypothetical protein
LIC10480	11.0125	9.29375	12.7312	0.729997	-0.454038	0.534645	0.859757	0.56918	2.45861		12.92	5.76	9.2	8.91	8.06	21.23		1	-	555303	556838	511	-	hypothetical protein
LIC10481	22.4115	29.1516	15.6713	1.86019	0.895451	0.0277233	0.249713	1.44163	0.088734		17.22	36.5	33.73	13.36	17.73	15.92		1	-	557180	558775	531	-	hypothetical protein
LIC10482	101.67	104.052	99.2885	1.04798	0.0676094	0.838893	0.980708	0.0843983	0.165762		114.83	97.96	99.36	92.04	93.51	112.32		1	+	559027	559608	193	-	hypothetical protein
LIC10483	224.365	216.178	232.551	0.929594	-0.105327	0.627498	0.900999	0.259814	0.0825659		241.15	236.27	171.12	253.11	221.68	222.87		1	+	559699	560691	330	-	hypothetical protein
LIC10484	246.664	220.399	272.928	0.807535	-0.308403	0.33318	0.74024	0.172765	0.303335		249.76	230.5	180.93	306.55	280.52	231.71		1	+	560695	562044	449	thrC	threonine synthase
LIC10485	77.3992	69.0554	85.7429	0.805377	-0.312264	0.365549	0.771055	0.385061	1.31074		86.12	63.39	57.65	70.51	71.74	114.97		1	+	562549	563274	241	-	hypothetical protein
LIC10486	94.9629	82.0659	107.86	0.760856	-0.394305	0.31496	0.731596	0.00261743	0.379663		83.25	82.6	80.35	89.07	116.88	117.63		1	+	563286	564359	357	-	hypothetical protein
LIC10487	1.65505	1.90959	1.40052	1.36349	0.447301	0.350044	0.752453	1.95133	0.665283		1.44	0	4.29	0.74	0.81	2.65		1	+	564763	565245	160	-	hypothetical protein
LIC10488	4.54076	6.87009	2.21144	3.10662	1.63535	0.0663117	0.400255	3.25446	0.312949		2.87	13.45	4.29	1.48	1.61	3.54		1	-	565275	565970	231	-	hypothetical protein
LIC10489	6.06318	5.67475	6.45161	0.879586	-0.185103	0.818276	0.974887	0.00166545	1.24625		5.74	5.76	5.52	4.45	10.48	4.42		1	-	565967	566692	241	-	hypothetical protein
LIC10490	7.30881	9.23119	5.38644	1.71378	0.777185	0.170362	0.604636	0.585007	0.140431		5.74	11.53	10.43	5.94	4.03	6.19		1	-	566667	569582	971	-	acriflavine resistance
LIC10491	8.5947	11.3921	5.79729	1.96508	0.974585	0.0642815	0.392824	0.138093	0.616772		12.92	9.6	11.65	3.71	4.84	8.84		1	-	569594	572674	1026	acrB	acriflavin resistance
LIC10492	6.82976	6.57777	7.08175	0.928834	-0.106508	0.838747	0.980708	1.27832	0.548157		8.61	1.92	9.2	6.68	4.84	9.73		1	-	572671	574164	497	-	heavy metal efflux pump
LIC10493	1.03255	1.57027	0.494832	3.17333	1.666	0.182346	0.620278	1.23014	1.1174		2.87	0	1.84	1.48	0	0		1	-	574511	575152	213	-	hypothetical protein
LIC10494	1.62552	1.0918	2.15924	0.505643	-0.983808	0.631735	0.90153	0.580795	0.345944		1.44	0	1.84	1.48	3.22	1.77		1	-	575154	575849	231	-	lipoprotein
LIC10495	6.12897	7.44946	4.80849	1.54923	0.631552	0.295561	0.726154	0.175996	1.00401		8.61	5.76	7.97	3.71	8.06	2.65		1	-	575873	577699	608	-	hypothetical protein
LIC10496	1.59603	1.52765	1.6644	0.917835	-0.123694	1	1	0.0626347	1.29566		1.44	1.92	1.23	0	3.22	1.77		1	-	577711	579240	509	-	hypothetical protein
LIC10497	7.73146	10.3926	5.07035	2.04967	1.03539	0.0780795	0.4332	0.135975	0.300532		8.61	11.53	11.04	6.68	3.22	5.31		1	+	579686	582883	1065	-	hypothetical protein
LIC10498	17.4445	22.3995	12.4895	1.79347	0.842756	0.104997	0.488397	2.63794	0.280763		35.88	15.37	15.95	11.88	9.67	15.92		1	+	583441	586308	955	-	lipoprotein
LIC10499	2.63024	1.5007	3.75979	0.399144	-1.32502	0.377723	0.777078	0.839348	0.0136972		1.44	0	3.07	3.71	4.03	3.54		1	+	586849	587388	179	-	outer membrane protein
LIC10500	0.475554	0.408892	0.542216	0.754113	-0.407148	1	1	1.22668	0.387806		0	0	1.23	0.74	0	0.88		1	+	587952	588434	160	-	hypothetical protein
LIC10501	3.42254	4.05484	2.79025	1.45322	0.539254	0.614538	0.894789	1.25266	2.80991		7.18	1.92	3.07	6.68	0.81	0.88		1	+	588652	590184	510	-	lipoprotein
LIC10502	75.7054	70.2849	81.1258	0.86637	-0.206946	0.735166	0.946953	0.154522	0.438481		74.64	59.55	76.67	64.58	89.48	89.32		1	+	590325	598688	2787	-	hypothetical protein
LIC10503	21.6046	20.7441	22.4651	0.923394	-0.114982	0.964098	1	1.54574	0.532542		28.71	9.6	23.92	17.07	28.21	22.11		1	-	599481	600833	450	-	transposase, IS3
LIC10504	3.13395	2.53421	3.73369	0.678742	-0.559064	0.472477	0.836965	2.0162	0.247801		0	5.76	1.84	3.71	4.84	2.65		1	+	600973	601719	248	-	hypothetical protein
LIC10505	3.05265	3.59906	2.50624	1.43604	0.522099	0.302686	0.728998	0.79759	0.779346		1.44	3.84	5.52	1.48	1.61	4.42		1	+	601854	602831	325	-	nuclease-like protein
LIC10506	74.1051	69.8473	78.3628	0.891332	-0.165964	0.6372	0.90321	0.224293	1.22579		63.16	82.6	63.79	51.22	91.9	91.98		1	+	602964	605069	701	-	hypothetical protein
LIC10507	18.7483	16.5345	20.9621	0.78878	-0.342306	0.725849	0.94273	0.442996	0.488262		17.22	11.53	20.85	17.81	18.54	26.53		1	+	605069	605704	211	-	lipoprotein
LIC10508	18.1204	19.4549	16.7858	1.15901	0.212893	0.485666	0.844359	0.246482	1.40642		21.53	15.37	21.47	12.62	12.09	25.65		1	+	605726	606337	203	-	lipoprotein
LIC10509	18.4294	18.1118	18.747	0.966114	-0.0497341	0.796028	0.969235	0.354542	1.64863		14.35	17.29	22.69	8.91	22.57	24.76		1	+	606359	606967	202	-	lipoprotein
LIC10510	23.6821	26.4544	20.9099	1.26516	0.339319	0.556053	0.869688	2.67607	0.19488		43.06	17.29	19.01	17.81	20.15	24.76		1	+	607847	614539	2230	-	hypothetical protein
LIC10511	6.11296	6.77082	5.4551	1.24119	0.311723	0.90081	1	1.53856	0.227535		11.48	5.76	3.07	4.45	4.84	7.08		1	+	614543	615793	416	-	hypothetical protein
LIC10512	14.2411	19.9943	8.48795	2.35561	1.2361	0.0191394	0.206773	0.460562	0.220406		17.22	24.97	17.79	11.13	7.25	7.08		1	+	615803	616642	279	-	hypothetical protein
LIC10513	6.42072	6.18016	6.66127	0.927775	-0.108153	0.644169	0.906979	0.401724	0.1342		7.18	7.68	3.68	7.42	7.25	5.31		1	-	617188	618138	316	-	transposase, IS3
LIC10514	0.902498	0.204446	1.60055	0.127735	-2.96877	0.289133	0.721169	0.439403	0.304271		0	0	0.61	2.23	0.81	1.77		1	+	618386	618586	66	-	hypothetical protein
LIC10515	0.397024	0.204446	0.589601	0.346754	-1.52802	1	1	0.613339	1.68722		0	0	0.61	0	0	1.77		1	+	618721	619155	144	-	hypothetical protein
LIC10516	0	0	0								0	0	0	0	0	0		1	-	619250	619579	109	-	hypothetical protein
LIC10517	158.786	116.313	201.258	0.577932	-0.791028	0.0371988	0.300282	0.130004	0.526962		137.8	105.65	105.49	167.01	228.93	207.83		1	-	621063	623654	863	leuS	leucyl-tRNA synthetase
LIC10518	20.7884	10.9832	30.5935	0.359005	-1.47793	0.00230699	0.0505889	0.0581382	0.200234		12.92	9.6	10.43	27.46	29.83	34.49		1	+	624124	624915	263	-	ABC transporter ATP-binding protein
LIC10519	66.9355	50.0208	83.8503	0.596549	-0.745288	0.0467149	0.339037	0.236949	0.531264		61.72	44.18	44.16	72	99.96	79.6		1	+	624912	627449	845	-	hypothetical protein
LIC10520	38.4377	39.4221	37.4532	1.05257	0.0739165	0.952116	1	0.487396	1.03778		40.19	48.02	30.05	25.24	49.98	37.14		1	-	627768	628052	94	-	hypothetical protein
LIC10521	34.3079	33.965	34.6507	0.98021	-0.0288368	0.721961	0.941721	2.32523	1.27025		43.06	13.45	45.39	40.08	43.53	20.34		1	-	628614	629162	182	-	hypothetical protein
LIC10522	112.623	118.674	106.573	1.11354	0.155156	0.40109	0.794299	3.23163	3.16014		157.89	44.18	153.95	93.52	166.06	60.14		1	-	629186	630154	322	-	oxidoreductase family protein
LIC10523	503.125	615.738	390.512	1.57674	0.656948	0.151837	0.567887	0.555595	1.91476		780.85	489.82	576.54	453.51	574.75	143.27		1	-	630440	631558	372	dnaJ	chaperone protein DnaJ
LIC10524	2606.71	3472.34	1741.08	1.99436	0.995928	0.276025	0.71075	0.778114	0.534279		3760.73	4583.2	2073.08	2385.59	2253.06	584.59		1	-	631859	633799	646	dnaK	molecular chaperone DnaK
LIC10525	483.373	678.204	288.543	2.35044	1.23293	0.023972	0.227025	2.30275	1.85911		755.02	922.02	357.58	496.56	288.58	80.48		1	-	633834	634472	212	grpE	heat shock protein GrpE
LIC10526	297.978	371.173	224.782	1.65126	0.723564	0.10579	0.490301	0.389757	3.77778		447.84	339.99	325.68	403.78	191.85	78.71		1	-	634486	635514	342	hrcA	heat-inducible transcriptional repressor
LIC10527	1.26164	2.27586	0.247416	9.19852	3.2014	0.00862104	0.118507	2.39062	0.382894		0	1.92	4.91	0.74	0	0		1	-	636772	637398	208	arsC	arsenate reductase
LIC10528	38.2461	54.4092	22.0831	2.46383	1.3009	0.000620808	0.0199397	0.28939	0.110127		48.8	51.86	62.56	23.75	17.73	24.76		1	+	637791	639599	602	pbpB	Pbp3
LIC10529	20.2619	28.4973	12.0264	2.36956	1.24462	0.00300125	0.0600903	0.426957	0.0800502		28.71	23.05	33.73	14.1	10.48	11.5		1	+	639618	641762	714	-	hypothetical protein
LIC10530	40.6278	44.0835	37.172	1.18593	0.246024	0.264727	0.704295	1.54001	0.771721		50.24	24.97	57.04	24.49	41.92	45.1		1	-	642231	642731	166	-	hypothetical protein
LIC10531	8.42616	8.76839	8.08394	1.08467	0.117254	0.659974	0.91569	0.784615	2.20622		5.74	7.68	12.88	10.39	12.09	1.77		1	-	643645	644688	347	lpxK	tetraacyldisaccharide 4'-kinase
LIC10532	40.1065	49.8122	30.4009	1.63851	0.712384	0.0435108	0.327928	0.938955	0.817909		55.98	34.58	58.88	35.63	37.89	17.69		1	-	644712	646592	626	-	ABC transporter ATP-binding protein
LIC10533	23.6853	26.1718	21.1987	1.23459	0.304036	0.391474	0.785396	0.84023	0.15011		33.01	17.29	28.21	23.75	17.73	22.11		1	+	646592	648151	519	dbp	peptide ABC transporter substrate-binding protein
LIC10534	81.5696	98.3665	64.7726	1.51864	0.602783	0.139528	0.550932	2.88301	0.0116679		149.28	69.15	76.67	66.8	62.07	65.45		1	-	648129	650537	802	pbp1	penicillin-binding protein 1
LIC10535	5.58651	9.48252	1.6905	5.60929	2.48782	0.000976876	0.0264618	0.303777	0.472155		11.48	9.6	7.36	0	2.42	2.65		1	-	650889	651689	266	-	hypothetical protein
LIC10536	0.467545	0.640291	0.2948	2.17195	1.11899	1	1	1.92087	0.782959		0	1.92	0	0	0	0.88		1	+	651919	652131	70	-	hypothetical protein
LIC10537	25.4708	40.2956	10.646	3.78503	1.92031	1.5e-05	0.00100469	1.58472	0.927594		51.67	26.89	42.32	19.3	6.45	6.19		1	-	653295	655277	660	-	peptidoglycan associated periplasmic protein
LIC10538	332.022	423.926	240.118	1.76549	0.82007	0.0611724	0.387215	1.56247	0.322388		595.69	368.81	307.28	204.12	303.09	213.14		1	+	655378	657012	544	ybiT	ABC transporter ATP-binding protein
LIC10539	7.30804	8.68742	5.92865	1.46533	0.551224	0.449116	0.827316	0.388141	0.26171		7.18	11.53	7.36	6.68	4.03	7.08		1	+	658301	659638	445	-	hypothetical protein
LIC10540	4.4744	3.44151	5.5073	0.624898	-0.678306	0.305007	0.728998	1.6001	1.1678		7.18	1.92	1.23	4.45	3.22	8.84		1	-	659620	659940	106	-	hypothetical protein
LIC10541	4.79828	6.40028	3.19628	2.00241	1.00174	0.129254	0.528936	0.580526	0.0518196		8.61	3.84	6.75	3.71	3.22	2.65		1	-	660943	661599	218	vatB	acetyltransferase
LIC10542	0	0	0								0	0	0	0	0	0		1	+	661832	662026	64	-	hypothetical protein
LIC10543	23.8079	21.8501	25.7658	0.848027	-0.237817	0.844326	0.982949	2.39199	0.268074		17.22	11.53	36.8	20.78	28.21	28.3		1	-	663201	664916	571	-	acyl-CoA dehydrogenase
LIC10544	5.42486	5.14238	5.70734	0.901012	-0.150382	0.733139	0.94635	1.45281	0.668626		4.31	1.92	9.2	5.94	3.22	7.96		1	+	665500	666870	456	-	outer membrane protein
LIC10545	15.6404	19.5472	11.7336	1.66591	0.736308	0.088743	0.457536	0.180584	0.981273		18.66	17.29	22.69	10.39	17.73	7.08		1	+	667284	667847	187	-	peptide methionine sulfoxide reductase
LIC10546	70.2571	80.8263	59.6878	1.35415	0.437388	0.259771	0.702402	0.214709	0.0301876		71.77	92.2	78.51	57.9	63.68	57.49		1	+	668074	669147	357	-	lipase
LIC10547	52.903	64.9618	40.8443	1.59047	0.669456	0.116213	0.508945	1.79388	0.120032		44.5	90.28	60.11	44.53	34.66	43.34		1	+	669535	670578	347	-	lipoprotein
LIC10548	74.5465	73.4337	75.6593	0.970585	-0.0430743	0.780467	0.964523	0.850247	1.63971		50.24	76.83	93.23	57.9	62.07	107.01		1	-	670544	671200	218	-	uracil-DNA glycosylase
LIC10549	20.7592	13.012	28.5063	0.45646	-1.13144	0.0181504	0.201946	0.0350355	2.08986		11.48	13.45	14.11	41.57	20.96	22.99		1	-	672486	673079	197	-	deoxyribonucleotide triphosphate pyrophosphatase
LIC10550	32.2621	31.7882	32.736	0.971046	-0.0423886	0.576093	0.876953	0.90432	0.368261		37.32	38.42	19.63	40.08	29.83	28.3		1	-	673076	673543	155	-	anti-sigma factor antagonist
LIC10551	20.8517	15.0495	26.6538	0.564626	-0.824632	0.176396	0.612681	0.773951	0.211851		17.22	7.68	20.24	28.21	22.57	29.19		1	+	674264	675379	371	-	hypothetical protein
LIC10552	9.24254	9.80191	8.68317	1.12884	0.174841	0.729055	0.94273	1.18819	0.697701		4.31	13.45	11.65	11.88	8.87	5.31		1	-	675814	677904	696	-	histidine kinase
LIC10553	7.53562	6.40455	8.6667	0.738983	-0.436386	0.255252	0.700783	2.36968	1.22923		12.92	3.84	2.45	13.36	6.45	6.19		1	-	677905	678705	266	-	hydrolase
LIC10554	5.36611	2.97005	7.76217	0.382632	-1.38597	0.0188071	0.205128	2.35612	0.298484		0	7.68	1.23	7.42	9.67	6.19		1	-	678930	679424	164	-	hypothetical protein
LIC10555	2.28301	1.29625	3.26977	0.396435	-1.33485	0.432373	0.818531	0.658065	0.274453		1.44	0	2.45	2.97	2.42	4.42		1	+	679732	680166	144	-	hypothetical protein
LIC10556	0.919659	1.3232	0.516117	2.56376	1.35826	0.678181	0.922789	0.309219	0.309867		1.44	1.92	0.61	0.74	0.81	0		1	+	680157	680447	96	-	hypothetical protein
LIC10557	9.20302	11.4191	6.98698	1.63433	0.708702	0.22717	0.671499	0.113614	0.252921		12.92	11.53	9.81	8.16	4.84	7.96		1	+	681980	682663	227	-	response regulator
LIC10558	103.477	106.099	100.855	1.05199	0.0731241	0.50456	0.848117	2.21509	8.80482		111.96	151.75	54.59	190.02	88.67	23.88		1	+	684092	684532	146	-	hypothetical protein
LIC10559	51.705	41.302	62.1079	0.665004	-0.588565	0.0589681	0.382676	0.367977	13.5261		51.67	40.34	31.89	128.41	41.11	16.8		1	+	684522	685067	181	-	RNA polymerase ECF-type sigma factor
LIC10560	5.85783	3.30236	8.41331	0.392516	-1.34917	0.0583763	0.381986	0.186513	6.72983		4.31	1.92	3.68	18.56	4.03	2.65		1	+	685057	685320	87	-	hypothetical protein
LIC10561	41.5476	50.3428	32.7525	1.53707	0.620181	0.197984	0.637006	0.667621	0.19606		45.93	63.39	41.71	38.6	32.24	27.42		1	+	686735	687625	296	-	hypothetical protein
LIC10562	14.2851	15.728	12.8422	1.22472	0.292447	0.643249	0.906979	0.0696656	0.313658		15.79	17.29	14.11	15.59	9.67	13.27		1	+	687612	688169	185	-	lipoprotein
LIC10563	3.95847	2.09837	5.81857	0.360632	-1.4714	0.098369	0.471864	0.805678	1.16677		0	3.84	2.45	2.97	5.64	8.84		1	+	689171	689947	258	senC	SenC
LIC10564	9.05844	11.6661	6.45074	1.80849	0.854789	0.106804	0.491947	0.27866	1.63577		14.35	9.6	11.04	1.48	7.25	10.61		1	+	690659	691012	117	-	single-strand DNA-binding protein
LIC10565	22.4823	10.5075	34.4571	0.304944	-1.71338	0.00079072	0.0225815	1.08565	2.70919		1.44	15.37	14.72	50.47	29.02	23.88		1	+	691320	692123	267	hbd1	enoyl-CoA hydratase
LIC10566	0.835836	0.613339	1.05833	0.579533	-0.787038	1	1	1.70497	0.117811		0	0	1.84	1.48	0.81	0.88		1	-	692332	692526	64	-	hypothetical protein
LIC10567	0.102223	0.204446	0			0.478378	0.837616	0.613339	0		0	0	0.61	0	0	0		1	+	692685	692873	62	-	hypothetical protein
LIC10568	9.96979	7.98183	11.9578	0.667502	-0.583155	0.144504	0.558023	0.533922	0.511157		10.05	9.6	4.29	15.59	9.67	10.61		1	+	693096	693839	247	-	hypothetical protein
LIC10569	2.23199	0.682911	3.78107	0.180613	-2.46903	0.0558629	0.375332	0.313581	0.208659		1.44	0	0.61	2.97	4.84	3.54		1	-	693905	694444	179	-	hypothetical protein
LIC10570	29.0255	38.7098	19.3411	2.00142	1.00102	0.00580155	0.0917293	2.0642	0.00748546		45.93	21.13	49.07	19.3	20.15	18.57		1	-	695312	695686	124	-	anti-sigma factor antagonist
LIC10571	100.615	116.776	84.4529	1.38274	0.467531	0.123778	0.523536	0.950711	0.143685		133.49	80.68	136.16	90.55	90.28	72.52		1	-	695784	697073	429	hom	homoserine dehydrogenase
LIC10572	55.4963	53.1182	57.8744	0.917817	-0.123721	0.58024	0.879673	2.29116	0.074294		30.14	82.6	46.61	63.09	54.81	55.72		1	+	697215	697826	203	-	hypothetical protein
LIC10573	3.21855	2.6464	3.7907	0.69813	-0.518432	0.471627	0.836965	0.389175	0.760826		2.87	3.84	1.23	4.45	1.61	5.31		1	+	699190	699399	69	-	IS1533 transposase
LIC10574	22.8743	17.7724	27.9761	0.635273	-0.65455	0.197823	0.637006	0.0780373	0.0524008		15.79	17.29	20.24	28.95	25.8	29.19		1	+	699396	700670	424	pyrC	dihydroorotase
LIC10575	2.76922	3.98527	1.55317	2.5659	1.35947	0.119135	0.517128	0.687484	0.619572		5.74	1.92	4.29	2.97	0.81	0.88		1	-	700823	701017	64	-	hypothetical protein
LIC10576	114.607	108.401	120.813	0.897262	-0.156398	0.870055	0.991661	0.567406	0.284459		126.31	76.83	122.05	101.69	128.98	131.78		1	-	701450	703006	518	hflX	GTP-binding protein
LIC10577	12.8154	13.5261	12.1047	1.11742	0.160175	0.630037	0.901499	1.71233	0.499144		20.1	5.76	14.72	14.1	8.06	14.15		1	+	703094	703324	76	-	hypothetical protein
LIC10578	37.7169	35.8232	39.6106	0.904384	-0.144993	0.708871	0.936871	0.0121827	1.75478		37.32	34.58	35.57	57.9	28.21	32.72		1	+	703367	704827	486	-	hypothetical protein
LIC10579	14.3888	12.8232	15.9545	0.80374	-0.315199	0.757634	0.959236	0.298524	0.190456		12.92	9.6	15.95	15.59	13.7	18.57		1	-	704816	705229	137	-	response regulator
LIC10580	16.5943	14.9842	18.2045	0.823101	-0.280858	0.740056	0.948962	1.00679	0.291843		20.1	7.68	17.17	17.81	21.76	15.03		1	-	705226	707121	631	-	ABC transporter ATP-binding protein
LIC10581	11.767	11.9715	11.5625	1.03537	0.0501483	0.619695	0.897018	2.93676	0.4153		18.66	1.92	15.33	13.36	8.06	13.27		1	-	707118	707696	192	trpG	anthranilate synthase component II
LIC10582	55.0499	50.3247	59.775	0.841903	-0.248275	0.890092	0.996409	1.02179	0.568969		50.24	32.65	68.08	51.22	74.16	53.95		1	-	707696	709117	473	trpE	anthranilate synthase component I
LIC10583	65.873	47.1145	84.6315	0.556702	-0.845024	0.0491543	0.346793	0.103201	0.50573		44.5	42.26	54.59	97.98	70.13	85.79		1	-	709204	710517	437	-	acyl-CoA dehydrogenase
LIC10584	2.81131	3.47986	2.14277	1.624	0.699553	0.223637	0.668162	2.00572	0.448844		4.31	0	6.13	2.97	0.81	2.65		1	+	710535	710783	82	-	hypothetical protein
LIC10585	3.2109	2.61945	3.80235	0.688902	-0.537629	0.737461	0.946953	0.0842974	0.603061		2.87	1.92	3.07	2.23	5.64	3.54		1	-	710820	711059	79	-	hypothetical protein
LIC10586	150.74	179.928	121.551	1.48027	0.565863	0.0935513	0.464458	0.295789	0.155977		205.26	151.75	182.77	103.17	130.59	130.89		1	-	711562	714315	917	polA	DNA polymerase I
LIC10587	44.0047	55.0552	32.9541	1.67066	0.74042	0.0820723	0.440459	0.528149	1.54154		67.46	48.02	49.68	51.22	19.35	28.3		1	-	714312	715418	368	-	glycosyl transferase
LIC10588	7.05922	8.32115	5.79729	1.43535	0.521404	0.435804	0.820544	0.141676	0.72184		8.61	9.6	6.75	3.71	4.84	8.84		1	+	716324	717100	258	yafJ	glutamine amidotransferase
LIC10589	18.9498	21.8544	16.0453	1.36204	0.445773	0.128903	0.528936	1.97087	0.160879		21.53	11.53	32.51	16.33	18.54	13.27		1	+	717451	719907	818	amt3	ammonium transporter
LIC10590	6.07934	4.52904	7.62965	0.59361	-0.752412	0.460359	0.832322	0.764823	0.870306		4.31	1.92	7.36	11.13	6.45	5.31		1	-	721185	722018	277	-	hypothetical protein
LIC10591	2.28612	1.63984	2.9324	0.559214	-0.838527	0.391569	0.785396	2.04388	1.00902		4.31	0	0.61	4.45	0.81	3.54		1	-	722043	722363	106	cutA	periplasmic divalent cation tolerance
LIC10592	23.3542	19.0174	27.6909	0.686775	-0.54209	0.226393	0.670625	1.48604	0.282314		8.61	28.81	19.63	30.43	22.57	30.07		1	+	722430	723857	475	-	hypothetical protein
LIC10593	49.0309	75.3735	22.6883	3.32212	1.73211	5.83e-05	0.00307015	5.65336	0.325771		120.57	59.55	46	19.3	16.93	31.84		1	+	724062	726671	869	-	hypothetical protein
LIC10594	20.5211	29.9369	11.1054	2.6957	1.43066	0.00605057	0.0938565	1.576	0.0434333		38.76	32.65	18.4	9.65	11.29	12.38		1	+	726776	727822	348	panE2	2-dehydropantoate 2-reductase
LIC10595	3.13678	3.57211	2.70145	1.32229	0.403041	0.269578	0.706384	2.02725	0.0662821		1.44	1.92	7.36	2.23	3.22	2.65		1	+	727898	728116	72	-	hypothetical protein
LIC10596	10.1862	9.66703	10.7054	0.903008	-0.147189	0.867764	0.991661	0.69794	0.754872		5.74	13.45	9.81	6.68	11.29	14.15		1	-	728943	729707	254	-	lipoprotein
LIC10597	1.26328	0.956929	1.56963	0.609651	-0.713946	0.529778	0.856989	2.21661	1.44512		2.87	0	0	1.48	3.22	0		1	-	730390	730692	100	-	hypothetical protein
LIC10598	23.2174	24.1246	22.3101	1.08133	0.112807	0.964376	1	3.79749	0.417756		43.06	11.53	17.79	28.21	20.15	18.57		1	+	730692	732746	684	-	hypothetical protein
LIC10599	10.4216	10.543	10.3002	1.02357	0.0336135	0.598537	0.887866	1.87578	0.679057		10.05	17.29	4.29	12.62	12.09	6.19		1	-	732816	733493	225	-	hypothetical protein
LIC10600	80.7329	116.804	44.6623	2.61526	1.38696	0.00599178	0.0935326	6.45748	1.59018		122.01	180.56	47.84	74.22	40.31	19.46		1	-	733931	734347	138	-	fatty acid synthase subunit beta
LIC10601	71.5496	99.9127	43.1865	2.31352	1.21009	0.0262176	0.240862	7.66523	1.22976		88.99	169.04	41.71	68.29	33.86	27.42		1	-	734349	734801	150	-	hypothetical protein
LIC10602	62.1058	51.9881	72.2234	0.719824	-0.474285	0.160076	0.583882	1.31985	3.61557		30.14	74.91	50.91	112.82	50.78	53.06		1	-	734918	735847	309	pldB	lysophospholipase
LIC10603	35.9833	36.2931	35.6735	1.01737	0.0248423	0.722395	0.941721	0.345935	0.259663		30.14	34.58	44.16	35.63	29.83	41.57		1	+	735961	738324	787	-	sulfatase family protein
LIC10604	3.60667	1.77471	5.43863	0.326316	-1.61566	0.125686	0.52812	0.600855	1.15587		2.87	0	2.45	5.94	2.42	7.96		1	+	739456	739959	167	-	hypothetical protein
LIC10605	3.91645	3.87308	3.95982	0.978096	-0.0319526	1	1	0.161358	0.293023		2.87	3.84	4.91	5.2	4.03	2.65		1	+	740627	741025	132	-	hypothetical protein
LIC10606	56.0237	63.092	48.9554	1.28876	0.365988	0.652613	0.908662	2.09959	1.00461		55.98	92.2	41.09	53.44	30.63	62.79		1	-	741539	742057	172	dps	DNA-binding stress protein
LIC10607	131.302	119.003	143.602	0.828705	-0.271069	0.371331	0.774545	0.228956	1.07403		120.57	138.3	98.13	109.85	182.99	137.97		1	-	742538	743662	374	-	aminotransferase
LIC10608	166.465	157.492	175.438	0.897704	-0.155688	0.663404	0.918016	0.233589	0.123833		188.04	142.14	142.29	158.1	178.95	189.26		1	-	743707	746226	839	lon	ATP-dependent protease La
LIC10609	10.3166	11.8436	8.78959	1.34746	0.430243	0.331984	0.74024	0.555364	0.860189		14.35	7.68	13.49	8.16	12.9	5.31		1	+	747407	747886	159	-	hypothetical protein
LIC10610	9.78954	11.439	8.14009	1.40527	0.490845	0.473512	0.836965	1.75199	0.393592		18.66	7.68	7.97	8.16	5.64	10.61		1	+	748327	748812	161	ispF	2-C-methyl-D-erythritol 2,4-cyclodiphosphate synthase
LIC10611	2.15049	1.68947	2.6115	0.646936	-0.628304	0.503427	0.848117	1.48324	0.800695		0	3.84	1.23	4.45	1.61	1.77		1	+	749410	749661	83	-	hypothetical protein
LIC10612	24.3792	19.046	29.7123	0.641014	-0.641572	0.216082	0.658442	0.144783	1.92856		21.53	15.37	20.24	17.07	41.11	30.95		1	-	750258	750707	149	-	ribosomal protein S18 acetyltransferase
LIC10613	94.8751	121.03	68.7205	1.76119	0.816548	0.0845738	0.447016	6.89676	0.741707		73.21	213.22	76.67	51.96	60.46	93.75		1	+	750846	751193	115	-	hypothetical protein
LIC10614	3.95559	6.11059	1.80058	3.39368	1.76285	0.0407393	0.317302	0.233141	0.806799		5.74	7.68	4.91	3.71	0.81	0.88		1	+	752971	753189	72	-	hypothetical protein
LIC10615	17.7972	22.1509	13.4434	1.64772	0.720469	0.103747	0.485912	0.0606053	0.00140838		20.1	23.05	23.31	13.36	13.7	13.27		1	+	753194	754192	332	-	lipoprotein
LIC10616	4.98999	5.06141	4.91857	1.02904	0.0413004	0.894493	0.997491	0.161719	1.70725		5.74	5.76	3.68	7.42	6.45	0.88		1	+	754189	755172	327	-	DNA processing chain A
LIC10617	8.13613	8.63779	7.63446	1.13142	0.178135	0.922166	1	0.375034	1.06537		11.48	7.68	6.75	11.88	4.84	6.19		1	+	755192	756640	482	-	gamma-glutamyl carboxylase-like protein
LIC10618	13.2149	13.8411	12.5888	1.09948	0.13682	0.94468	1	0.716851	2.00896		10.05	19.21	12.27	20.78	7.25	9.73		1	-	756959	757732	257	-	hypothetical protein
LIC10619	2.25331	2.68475	1.82187	1.47363	0.559372	0.255836	0.700783	2.6795	0.458242		0	1.92	6.13	2.97	1.61	0.88		1	+	758373	758891	172	-	hypothetical protein
LIC10620	13.08	15.5932	10.5669	1.47567	0.561372	0.116871	0.509531	1.83354	1.23521		15.79	7.68	23.31	16.33	5.64	9.73		1	+	759056	760156	366	-	glycosyl transferase
LIC10621	19.0451	25.1523	12.9378	1.9441	0.959102	0.0236925	0.225538	0.231832	0.415005		22.97	23.05	29.44	17.07	12.9	8.84		1	+	760161	760385	74	flbD	flagellar protein
LIC10622	44.4705	49.3095	39.6316	1.2442	0.315215	0.267265	0.704295	0.892502	3.02195		44.5	38.42	65.01	66.8	28.21	23.88		1	+	760391	761173	260	motA	motility protein A
LIC10623	44.368	53.3788	35.3571	1.5097	0.594266	0.0887042	0.457536	3.18586	0.492285		77.51	24.97	57.65	46.02	28.21	31.84		1	+	761189	762016	275	motB	flagellar motor protein MotB
LIC10624	31.0092	42.7403	19.2782	2.21703	1.14863	0.00429532	0.0775683	0.244128	0.420646		44.5	36.5	47.23	24.49	20.96	12.38		1	+	762057	762581	174	fliL	flagellar protein
LIC10625	16.0982	19.9334	12.263	1.62548	0.700869	0.123417	0.523224	0.357086	1.47132		22.97	15.37	21.47	20.04	9.67	7.08		1	+	762578	763324	248	kdsB	3-deoxy-manno-octulosonate cytidylyltransferase
LIC10626	33.5248	39.063	27.9866	1.39578	0.481068	0.237126	0.684906	0.122198	0.197405		34.45	42.26	40.48	33.4	25.8	24.76		1	-	764267	764605	112	-	anti-sigma factor antagonist
LIC10627	34.8885	43.7485	26.0285	1.68079	0.74914	0.0349229	0.289452	1.82326	0.0102482		55.98	24.97	50.29	26.72	26.6	24.76		1	-	764654	764872	72	-	hypothetical protein
LIC10628	152.199	152.147	152.251	0.999317	-0.000985721	0.923725	1	0.280446	0.0678636		137.8	182.48	136.16	144.74	147.52	164.5		1	-	764960	765379	139	-	lipoprotein
LIC10629	11.0445	8.07847	14.0106	0.576598	-0.794362	0.315992	0.731618	1.38947	1.60108		10.05	1.92	12.27	20.78	8.87	12.38		1	-	766917	768464	515	glpK2	glycerol kinase
LIC10630	38.0153	31.7667	44.2638	0.717667	-0.478613	0.200316	0.640135	1.53206	1.58397		17.22	48.02	30.05	50.47	26.6	55.72		1	-	769429	769869	146	-	hypothetical protein
LIC10631	165.056	136.344	193.768	0.703648	-0.507075	0.19958	0.639754	0.0010009	0.664935		137.8	134.46	136.77	161.81	233.77	185.72		1	+	770554	771321	255	lin	ABC transporter ATP-binding protein
LIC10632	85.1715	66.27	104.073	0.636765	-0.651168	0.119306	0.517128	0.313263	0.18596		78.95	49.94	69.92	92.04	109.63	110.55		1	+	771302	772525	407	-	hypothetical protein
LIC10633	32.5582	30.8723	34.2441	0.901537	-0.149541	0.663538	0.918016	0.894014	0.15183		21.53	42.26	28.83	30.43	38.69	33.61		1	+	772522	772833	103	bedB	benzene 1,2-dioxygenase system ferredoxin component
LIC10634	112.076	90.154	133.998	0.6728	-0.57175	0.116485	0.508945	0.153863	0.154691		78.95	105.65	85.87	134.35	121.72	145.93		1	+	772830	774080	416	-	selenocysteine reductase
LIC10635	30.4211	26.0581	34.784	0.74914	-0.416692	0.578692	0.878049	1.09344	0.683494		15.79	24.97	37.41	44.53	30.63	29.19		1	+	774064	774498	144	nifU	hypothetical protein
LIC10636	31.4383	23.2271	39.6495	0.58581	-0.771495	0.0660844	0.399762	0.106834	0.573072		20.1	26.89	22.69	48.99	35.47	34.49		1	+	774826	775149	107	-	hypothetical protein
LIC10637	19.9766	11.8237	28.1296	0.420329	-1.25041	0.0163141	0.188404	0.230632	0.719224		8.61	11.53	15.33	34.14	29.02	21.23		1	+	775627	776418	263	-	ribosomal protein serine acetyltransferase
LIC10638	3.6245	5.11104	2.13795	2.39063	1.25739	0.157868	0.577097	2.33532	0.0316967		1.44	9.6	4.29	2.23	2.42	1.77		1	-	776975	777502	175	-	hypothetical protein
LIC10639	6.57735	7.70354	5.45115	1.41319	0.49896	0.385732	0.782892	0.641075	2.65051		4.31	9.6	9.2	6.68	9.67	0		1	-	778736	780658	640	-	hypothetical protein
LIC10640	46.5848	39.5658	53.6039	0.738113	-0.438085	0.366302	0.771055	0.388302	1.38871		44.5	28.81	45.39	72	50.78	38.03		1	-	781584	782588	334	-	hypothetical protein
LIC10641	83.3329	68.0302	98.6356	0.689712	-0.535933	0.24439	0.690437	0.274236	0.0927906		55.98	65.31	82.8	106.88	93.51	95.52		1	+	782652	783980	442	-	diguanylate phosphodiesterase
LIC10642	3.6707	4.58294	2.75847	1.66141	0.732408	0.395865	0.788732	0.165999	1.69851		4.31	5.76	3.68	2.97	0	5.31		1	-	784668	785627	319	-	hypothetical protein
LIC10643	7.95068	7.7661	8.13527	0.954621	-0.0670007	1	1	0.936718	0.142753		11.48	3.84	7.97	7.42	7.25	9.73		1	-	785645	786946	433	-	hypothetical protein
LIC10644	2.33663	3.16749	1.50578	2.10355	1.07283	0.374658	0.775608	1.17696	1.75972		5.74	1.92	1.84	3.71	0.81	0		1	-	786949	787473	174	-	RNA polymerase ECF-type sigma factor
LIC10645	11.4468	12.3517	10.5419	1.17167	0.228568	0.798889	0.969867	4.56524	0.0416043		7.18	24.97	4.91	9.65	10.48	11.5		1	-	787762	789036	424	-	lipoprotein
LIC10646	29.1956	31.8466	26.5446	1.19974	0.262718	0.448631	0.827205	0.598758	0.026019		38.76	23.05	33.73	27.46	27.41	24.76		1	-	790129	791172	347	-	tRNA-dihydrouridine synthase A
LIC10647	19.4173	23.8533	14.9813	1.59221	0.671032	0.126024	0.528182	0.876368	0.266563		31.58	17.29	22.69	11.13	16.12	17.69		1	+	791334	792350	338	-	hypothetical protein
LIC10648	21.9679	18.0664	25.8693	0.698372	-0.517933	0.316754	0.73207	0.36301	1.81965		22.97	13.45	17.79	17.81	21.76	38.03		1	+	792350	794293	647	-	hypothetical protein
LIC10649	0.61834	0.204446	1.03223	0.198062	-2.33598	0.411753	0.804293	0.613339	0.732862		0	0	0.61	1.48	1.61	0		1	+	794491	794676	61	-	hypothetical protein
LIC10650	0.239232	0.478464	0			0.450712	0.827316	1.43539	0		1.44	0	0	0	0	0		1	+	794894	795097	67	-	hypothetical protein
LIC10651	8.41573	5.2389	11.5926	0.45192	-1.14586	0.0996773	0.475662	0.108746	5.09672		5.74	3.84	6.13	11.13	2.42	21.23		1	+	795248	796225	325	-	hypothetical protein
LIC10652	2.42867	2.37238	2.48495	0.954701	-0.0668797	1	1	0.473694	1.04084		1.44	3.84	1.84	2.23	0.81	4.42		1	+	796409	797101	230	-	ubiquinone/menaquinone methyltransferase
LIC10653	8.42854	7.61129	9.2458	0.823215	-0.280659	0.711347	0.937939	0.0100247	0.590421		7.18	7.68	7.97	8.91	6.45	12.38		1	+	797586	797774	62	-	hypothetical protein
LIC10654	11.9288	13.9575	9.90012	1.40984	0.495527	0.628485	0.900999	1.12288	0.20786		17.22	17.29	7.36	9.65	12.09	7.96		1	+	797781	798167	128	-	hypothetical protein
LIC10655	19.7661	23.8986	15.6336	1.52867	0.612279	0.328008	0.738619	0.831645	0.0288325		24.4	30.73	16.56	15.59	14.51	16.8		1	+	798516	798965	149	-	hypothetical protein
LIC10656	0.859528	0.613339	1.10572	0.554697	-0.850227	1	1	1.67641	0.270604		0	0	1.84	0.74	0.81	1.77		1	+	800133	801206	357	-	transposase, ISlin1
LIC10657	31.4484	38.0153	24.8814	1.52786	0.611514	0.192303	0.633105	0.729201	0.142674		48.8	34.58	30.67	20.78	28.21	25.65		1	+	802139	803803	554	sphH	hemolysin
LIC10658	8.48631	6.12626	10.8464	0.564822	-0.824132	0.244463	0.690437	0.264762	0.714679		7.18	3.84	7.36	11.13	7.25	14.15		1	-	804145	805668	507	-	proton antiporter efflux pump
LIC10659	1.11538	0.408892	1.82187	0.224436	-2.15562	0.374684	0.775608	0.830289	0.557296		0	0	1.23	2.97	1.61	0.88		1	-	805680	806228	182	-	hypothetical protein
LIC10660	1.46524	0.844737	2.08575	0.405004	-1.30399	0.270743	0.706384	0.767068	1.70796		0	1.92	0.61	2.23	4.03	0		1	-	806241	806981	246	-	hypothetical protein
LIC10661	21.1846	17.1931	25.1762	0.68291	-0.550232	0.202322	0.644213	0.951279	0.254028		10.05	24.97	16.56	20.78	28.21	26.53		1	-	807474	807941	155	-	hypothetical protein
LIC10662	35.9383	24.1483	47.7284	0.505953	-0.982926	0.00252037	0.0542865	2.28361	0.905897		17.22	44.18	11.04	36.37	47.56	59.25		1	-	808205	808753	182	-	hypothetical protein
LIC10663	39.098	21.4367	56.7593	0.377677	-1.40477	0.000495627	0.0169064	0.430994	1.95228		15.79	30.73	17.79	56.41	38.69	75.17		1	-	808775	809254	159	-	hypothetical protein
LIC10664	48.3006	32.4426	64.1586	0.505663	-0.983753	0.0155613	0.184959	0.356476	3.53213		24.4	42.26	30.67	46.02	49.17	97.28		1	-	809534	810022	162	-	hypothetical protein
LIC10665	35.868	23.7594	47.9766	0.49523	-1.01383	0.00956966	0.128667	0.281617	0.33267		21.53	30.73	19.01	40.08	50.78	53.06		1	-	810114	810506	130	-	hypothetical protein
LIC10666	43.9472	29.5594	58.3349	0.506719	-0.980741	0.0374757	0.300282	0.843021	1.62745		40.19	15.37	33.12	51.96	44.34	78.71		1	-	810487	810867	126	-	ArsR family transcriptional regulator
LIC10667	15.4414	11.1947	19.6881	0.5686	-0.814514	0.0920092	0.462431	0.481957	0.0507065		7.18	15.37	11.04	19.3	18.54	21.23		1	+	812419	812886	155	-	thioesterase
LIC10668	21.0069	23.3037	18.7101	1.24551	0.316737	0.553269	0.868816	1.14491	0.348013		15.79	32.65	21.47	14.1	22.57	19.46		1	+	813011	813916	301	mrr	Mrr
LIC10669	4.29879	3.50681	5.09077	0.688856	-0.537726	0.777624	0.962623	0.29109	4.61217		4.31	1.92	4.29	2.97	0.81	11.5		1	+	813922	814209	95	-	hypothetical protein
LIC10670	24.8553	32.2328	17.4779	1.84421	0.882999	0.0298926	0.261551	1.36479	0.465494		43.06	21.13	32.51	11.13	20.96	20.34		1	-	814887	815462	191	-	hypothetical protein
LIC10671	37.7369	35.0324	40.4415	0.866248	-0.207147	0.556893	0.869688	0.068012	0.0704582		37.32	36.5	31.28	37.11	43.53	40.68		1	+	816379	817143	254	mlr	ABC transporter ATP-binding protein
LIC10672	311.078	342.812	279.344	1.2272	0.295373	0.650746	0.908087	0.652513	0.0743764		341.62	434.12	252.7	305.06	276.49	256.48		1	-	817144	817833	229	-	hypothetical protein
LIC10673	12.2287	11.9671	12.4903	0.958109	-0.0617389	0.766791	0.959433	0.472842	0.279318		15.79	11.53	8.59	14.84	12.9	9.73		1	-	817830	818966	378	-	hypothetical protein
LIC10674	1.5213	1.68947	1.35313	1.24856	0.320269	1	1	1.802	0.146152		0	3.84	1.23	1.48	0.81	1.77		1	-	819364	819795	143	-	hypothetical protein
LIC10675	9.0876	8.1281	10.0471	0.809	-0.305788	1	1	0.951258	0.175005		5.74	5.76	12.88	8.16	10.48	11.5		1	+	820165	820887	240	sp	ABC transporter ATP-binding protein
LIC10676	2.16625	2.44196	1.89054	1.29167	0.369243	1	1	0.816333	0.0926896		2.87	3.84	0.61	1.48	2.42	1.77		1	+	820859	821530	223	-	heme exporter protein B
LIC10677	28.6553	29.3847	27.9259	1.05224	0.0734608	0.667246	0.919383	0.350584	0.380812		30.14	23.05	34.96	25.24	34.66	23.88		1	+	821586	822278	230	-	heme exporter protein C
LIC10678	55.5211	58.1904	52.8519	1.10101	0.138827	0.647657	0.907471	3.31769	1.00627		91.87	26.89	55.81	40.82	71.74	45.99		1	+	822285	823418	377	-	response regulator
LIC10679	61.8624	60.2317	63.4931	0.948634	-0.0760765	1	1	0.297599	0.651018		64.59	48.02	68.08	59.38	79.8	51.3		1	+	823415	824272	285	hemH	phosphoribosylaminoimidazole-succinocarboxamide synthase
LIC10680	19.5343	16.3371	22.7315	0.718697	-0.476544	0.413577	0.804642	0.379656	0.93723		11.48	17.29	20.24	30.43	20.96	16.8		1	+	824248	824496	82	-	hypothetical protein
LIC10681	27.2454	23.0654	31.4254	0.733971	-0.446205	0.618264	0.896373	1.01655	0.32239		20.1	15.37	33.73	37.11	30.63	26.53		1	+	824493	825152	219	purL	phosphoribosylformylglycinamidine synthase I
LIC10682	1.92032	1.0918	2.74884	0.397187	-1.33211	0.505143	0.848117	0.513263	0.379473		1.44	0	1.84	1.48	3.22	3.54		1	+	826217	827305	362	mauG	methylamine utilization protein/cytochrome c peroxidase
LIC10683	1.49844	1.57027	1.42662	1.10069	0.138412	0.785833	0.966614	1.05624	2.0009		2.87	0	1.84	0.74	0	3.54		1	+	827338	827655	105	mauL	methylamine utilization protein
LIC10684	3.17918	2.415	3.94335	0.612425	-0.707395	0.501398	0.848117	0.0537072	1.29676		2.87	1.92	2.45	6.68	1.61	3.54		1	+	827655	828014	119	-	cytochrome c
LIC10685	10.8437	8.71876	12.9687	0.672292	-0.57284	0.508178	0.848117	0.883124	0.798407		10.05	3.84	12.27	17.81	10.48	10.61		1	+	828048	829760	570	-	methyl-accepting chemotaxis transducer transmembrane protein
LIC10686	20.9919	11.6818	30.3021	0.385511	-1.37516	0.00649596	0.0980783	0.52417	2.36493		15.79	5.76	13.49	44.53	23.38	22.99		1	-	830602	831873	423	-	lipoprotein
LIC10687	2.66003	2.5925	2.72755	0.950486	-0.0732634	0.723824	0.942584	1.54918	0.141355		2.87	0	4.91	2.23	2.42	3.54		1	+	832500	833078	192	-	hypothetical protein
LIC10688	10.1225	5.49298	14.7519	0.372356	-1.42524	0.0209366	0.214295	0.728169	2.75673		1.44	7.68	7.36	20.04	5.64	18.57		1	+	833472	833894	140	-	hypothetical protein
LIC10689	40.0867	42.1158	38.0577	1.10663	0.146171	0.349443	0.752395	2.20253	0.495592		44.5	21.13	60.72	45.28	28.21	40.68		1	+	834084	834800	238	phoU	phosphate transport system protein
LIC10690	66.7915	58.9284	74.6546	0.789348	-0.341266	0.516525	0.848117	0.479093	0.312121		68.9	42.26	65.63	72	65.29	86.67		1	+	834942	837164	740	-	hypothetical protein
LIC10691	0.511116	1.02223	0			0.0174164	0.195616	3.06669	0		0	0	3.07	0	0	0		1	+	837891	838385	164	-	hypothetical protein
LIC10692	19.8641	13.9065	25.8216	0.53856	-0.892822	0.281748	0.714141	2.36079	0.315807		5.74	9.6	26.37	28.21	20.96	28.3		1	-	839330	840223	297	-	hypothetical protein
LIC10693	4.15143	4.86397	3.43889	1.4144	0.500195	0.872047	0.991661	4.6435	0.465858		0	11.53	3.07	3.71	4.84	1.77		1	-	840974	841258	94	-	hypothetical protein
LIC10694	3.36594	4.88391	1.84797	2.64286	1.4021	0.310675	0.728998	1.59714	0.383403		5.74	7.68	1.23	2.97	0.81	1.77		1	+	841248	841433	61	-	hypothetical protein
LIC10695	11.0366	13.9263	8.14693	1.7094	0.773486	0.140377	0.5531	0.0603014	0.530146		12.92	15.37	13.49	5.2	11.29	7.96		1	-	841805	843724	639	-	hypothetical protein
LIC10696	1.79581	1.25363	2.33798	0.536201	-0.899154	0.494502	0.84638	0.62388	0.724887		0	1.92	1.84	3.71	2.42	0.88		1	-	844221	845051	276	-	hypothetical protein
LIC10697	2.46067	3.64168	1.27965	2.84584	1.50886	0.0509134	0.354016	1.0169	0.661694		2.87	1.92	6.13	2.23	1.61	0		1	-	845862	846212	116	-	hypothetical protein
LIC10698	13.8073	15.3078	12.3068	1.24385	0.314815	0.431476	0.817673	0.308833	0.296974		17.22	11.53	17.17	11.88	15.32	9.73		1	-	846347	847021	224	-	hypothetical protein
LIC10699	20.9174	22.1467	19.6881	1.12487	0.169763	0.51335	0.848117	0.564668	0.0358909		15.79	23.05	27.6	19.3	18.54	21.23		1	-	847018	847725	235	-	hypothetical protein
LIC10700	31.2208	34.0965	28.3452	1.2029	0.266517	0.67019	0.919383	2.83791	0.0748034		17.22	53.78	31.28	31.17	28.21	25.65		1	+	847876	848655	259	-	3-oxoacyl-[ACP] reductase oxidoreductase
LIC10701	11.4208	12.6145	10.227	1.23345	0.302702	0.244887	0.690437	1.39285	1.57601		8.61	9.6	19.63	3.71	13.7	13.27		1	+	849438	849635	65	-	hypothetical protein
LIC10702	23.5598	20.0625	27.0571	0.741486	-0.431509	0.843692	0.982949	3.93719	0.614548		2.87	21.13	36.19	20.78	33.86	26.53		1	+	850026	850352	108	-	hypothetical protein
LIC10703	21.7243	22.0189	21.4297	1.0275	0.0391336	0.468319	0.836046	2.81642	0.523318		10.05	19.21	36.8	25.98	15.32	22.99		1	+	850343	851068	241	-	hypothetical protein
LIC10704	26.8162	19.8422	33.7901	0.58722	-0.768028	0.0957292	0.468398	3.02575	1.68262		2.87	34.58	22.08	21.53	33.86	45.99		1	+	851080	851748	222	-	lipoprotein
LIC10705	12.4618	9.48527	15.4383	0.614397	-0.702757	0.236093	0.684317	2.01934	0.305186		1.44	15.37	11.65	14.84	12.9	18.57		1	+	851803	852345	180	-	hypothetical protein
LIC10706	4.95625	3.37895	6.53356	0.517168	-0.951296	0.11205	0.502283	2.16119	2.64665		0	7.68	2.45	11.88	2.42	5.31		1	+	852379	852915	178	-	hypothetical protein
LIC10707	51.1671	36.3881	65.9462	0.551785	-0.857821	0.0813067	0.440438	1.12031	0.211728		17.22	42.26	49.68	63.09	60.46	74.29		1	+	852933	854357	474	-	hypothetical protein
LIC10708	22.1427	9.25825	35.0272	0.264316	-1.91966	0.00263086	0.0546629	1.48252	1.49212		4.31	3.84	19.63	25.24	33.86	45.99		1	+	854348	855073	241	-	hypothetical protein
LIC10709	17.9784	9.8488	26.108	0.377233	-1.40647	0.00328539	0.064039	0.078013	0.559912		10.05	11.53	7.97	20.04	28.21	30.07		1	+	855055	855705	216	-	hypothetical protein
LIC10710	19.5533	14.4205	24.6862	0.584151	-0.775586	0.14162	0.555583	0.124787	0.302397		15.79	11.53	15.95	20.04	26.6	27.42		1	+	857174	857536	120	-	hypothetical protein
LIC10711	22.0012	20.1862	23.8162	0.847584	-0.238572	0.390112	0.785396	6.07188	0.160006		43.06	7.68	9.81	22.27	21.76	27.42		1	-	858185	859399	404	-	hypothetical protein
LIC10712	87.4054	93.7412	81.0696	1.15631	0.209522	0.988039	1	8.02085	0.244362		183.73	57.63	39.87	72	76.58	94.63		1	-	859396	860907	503	-	hypothetical protein
LIC10713	164.405	205.901	122.909	1.67524	0.744366	0.178314	0.614972	19.141	1.68235		479.42	94.12	44.16	111.34	72.55	184.84		1	-	860939	862261	440	-	lipoprotein
LIC10714	82.4958	114.176	50.8156	2.24687	1.16792	0.0125451	0.158862	17.519	0.42833		242.58	57.63	42.32	66.8	37.89	47.76		1	-	862692	865169	825	smc	outer membrane receptor protein
LIC10715	41.8855	47.0532	36.7177	1.28149	0.357818	0.744704	0.953945	1.88861	0.824324		54.54	61.47	25.15	25.24	36.27	48.64		1	+	866582	868984	800	-	thermolysin
LIC10716	10.6079	10.2691	10.9468	0.93809	-0.0922016	0.765391	0.959433	1.06861	0.260763		7.18	7.68	15.95	13.36	8.87	10.61		1	-	870259	870606	115	-	hypothetical protein
LIC10717	58.9943	64.6853	53.3034	1.21353	0.279208	0.345662	0.748189	0.555522	0.600735		50.24	65.31	78.51	68.29	49.17	42.45		1	-	870588	872171	527	-	carbon-nitrogen hydrolase
LIC10718	88.3422	102.739	73.9455	1.38939	0.474448	0.157095	0.577097	0.122891	0.34007		96.17	97.96	114.08	89.07	71.74	61.02		1	-	872171	873616	481	-	hypothetical protein
LIC10719	97.5774	112.835	82.3199	1.37069	0.454899	0.191282	0.631107	0.0846415	1.26332		107.65	107.57	123.28	116.53	68.52	61.91		1	-	873606	875744	712	ppk	polyphosphate kinase
LIC10720	1.2392	2.18361	0.2948	7.40707	2.8889	0.0266165	0.243919	1.52556	0.501572		2.87	0	3.68	0	0	0.88		1	+	875998	876240	80	-	hypothetical protein
LIC10721	4.68865	7.21806	2.15924	3.34288	1.74109	0.0100784	0.134525	0.811434	0.203105		8.61	3.84	9.2	1.48	3.22	1.77		1	-	876991	878184	397	-	hypothetical protein
LIC10722	14.2344	14.1151	14.3536	0.983383	-0.0241746	0.743631	0.953214	0.562382	2.0353		11.48	19.21	11.65	23.01	12.09	7.96		1	-	879309	880025	238	glpF	glycerol uptake facilitator protein
LIC10723	402.591	510.303	294.878	1.73055	0.791234	0.0914442	0.46148	0.446939	0.806098		541.14	593.55	396.22	397.1	179.76	307.77		1	+	880603	882522	639	fliD	flagellar hook-associated protein FliD
LIC10724	169.555	232.864	106.247	2.19172	1.13207	0.00784348	0.111136	1.76693	0.789571		241.15	303.5	153.95	150.68	72.55	95.52		1	+	882540	883496	318	-	hypothetical protein
LIC10725	8.24481	10.5658	5.92384	1.78361	0.834796	0.0458696	0.336154	2.44396	0.00653748		4.31	9.6	17.79	5.94	5.64	6.19		1	+	883520	883807	95	-	hypothetical protein
LIC10728	34.8263	37.28	32.3725	1.15159	0.203633	0.871106	0.991661	3.14112	0.525612		61.72	24.97	25.15	41.57	29.02	26.53		1	-	887819	888775	318	ribF	riboflavin biosynthesis protein
LIC10729	26.9187	40.2626	13.5748	2.96599	1.56851	0.000708237	0.021206	0.670204	0.0894399		35.88	49.94	34.96	16.33	12.9	11.5		1	+	888807	889442	211	-	hypothetical protein
LIC10730	8.91238	9.59472	8.23004	1.16582	0.22134	0.777102	0.962623	0.906684	0.577017		14.35	7.68	6.75	5.94	7.25	11.5		1	-	890170	890649	159	-	lipoprotein
LIC10731	19.2208	17.9271	20.5144	0.873882	-0.194489	0.332359	0.74024	1.092	0.345672		21.53	23.05	9.2	25.24	17.73	18.57		1	+	890787	892046	419	-	lipoprotein
LIC10732	26.6183	23.3419	29.8947	0.780803	-0.356969	0.189881	0.629065	2.4958	0.209773		14.35	40.34	15.33	26.72	34.66	28.3		1	+	893083	893562	159	-	bacterioferritin comigratory protein
LIC10733	93.8244	90.3245	97.3243	0.928077	-0.107683	0.759195	0.959236	0.0538164	0.228128		84.69	97.96	88.32	95.75	110.44	85.79		1	+	893559	895046	495	pepA	cytosol aminopeptidase protein
LIC10734	5.07363	5.69743	4.44983	1.28037	0.356559	0.530797	0.857824	1.42285	0.785807		1.44	7.68	7.97	5.94	5.64	1.77		1	+	896198	896992	264	-	lipoprotein
LIC10735	5.6327	8.88485	2.38055	3.73227	1.90005	0.00657256	0.0988298	0.995242	0.470244		12.92	5.76	7.97	2.23	4.03	0.88		1	-	897691	898203	170	-	hypothetical protein
LIC10736	13.3601	14.6561	12.0642	1.21485	0.280774	0.776522	0.962623	0.741053	0.094363		20.1	13.45	10.43	11.88	13.7	10.61		1	-	898187	898654	155	-	hypothetical protein
LIC10737	38.4547	42.7516	34.1578	1.25159	0.323762	0.41662	0.805222	0.00109406	0.182737		43.06	42.26	42.93	40.08	31.44	30.95		1	+	898773	899576	267	-	3-demethylubiquinone-9 3-methyltransferase
LIC10738	89.7168	84.2668	95.1667	0.885465	-0.175493	0.724877	0.94273	0.452311	0.154668		100.48	63.39	88.93	105.4	94.31	85.79		1	+	899573	901195	540	rhlE	ATP-dependent RNA helicase
LIC10739	59.304	59.7164	58.8917	1.014	0.020064	0.936904	1	0.969351	0.274715		80.38	44.18	54.59	49.73	58.85	68.1		1	+	901162	902253	363	amiA	N-acetylmuramoyl-L-alanine amidase
LIC10740	56.2184	61.995	50.4417	1.22904	0.297534	0.410948	0.804293	0.265872	0.552239		70.33	51.86	63.79	58.64	56.43	36.26		1	+	902228	903019	263	-	hypothetical protein
LIC10741	40.8197	44.4498	37.1895	1.19522	0.257282	0.322705	0.734762	1.34069	1.23707		48.8	26.89	57.65	53.44	29.83	28.3		1	+	903042	904640	532	-	hypothetical protein
LIC10742	0.13435	0	0.268701	0		1	1	0	0.777349		0	0	0	0	0.81	0		1	-	906892	907251	119	-	transposase, ISlin1
LIC10743	1.81903	0	3.63805	0		0.00456976	0.0801341	0	2.19917		0	0	0	2.23	1.61	7.08		1	-	907257	908003	248	-	transposase, ISlin1
LIC10744	7.25823	7.47641	7.04005	1.06198	0.0867606	1	1	0.109688	1.2735		8.61	7.68	6.13	11.13	6.45	3.54		1	-	908317	908541	74	-	hypothetical protein
LIC10745	235.777	245.435	226.12	1.08542	0.118249	0.635636	0.90319	0.402504	0.605706		281.34	186.32	268.64	201.89	284.55	191.92		1	+	908860	908934	75	tRNA-Thr-GGT	Thr tRNA
LIC10746	81.6104	76.8103	86.4104	0.888901	-0.169905	0.764438	0.959433	0.814231	0.581686		97.61	51.86	80.96	79.42	106.41	73.41		1	+	908943	909016	74	tRNA-Trp-CCA	Trp tRNA
LIC10747	118.463	110.697	126.229	0.876948	-0.189437	0.728921	0.94273	0.141586	0.265003		96.17	111.41	124.51	119.5	145.1	114.09		1	+	909064	909252	62	secE	preprotein translocase subunit SecE
LIC10748	195.376	178.189	212.564	0.838285	-0.254488	0.470868	0.836965	0.206453	0.643031		212.44	163.27	158.85	185.56	261.98	190.15		1	+	909280	909825	181	nusG	transcription antitermination protein
LIC10749	135.805	118.908	152.702	0.778692	-0.360875	0.405224	0.798126	0.681606	0.335609		152.15	80.68	123.89	141.03	177.34	139.74		1	+	909852	910280	142	rplK	50S ribosomal protein L11
LIC10750	360.71	362.077	359.343	1.00761	0.0109352	0.934974	1	0.0735777	0.406441		399.04	326.55	360.64	313.97	437.71	326.34		1	+	910287	910979	230	rplA	50S ribosomal protein L1
LIC10751	212.31	220.537	204.083	1.08063	0.111869	0.69826	0.935075	0.0742889	0.109048		232.53	197.85	231.23	204.12	223.29	184.84		1	+	911007	911540	177	rplJ	50S ribosomal protein L10
LIC10752	232.593	249.037	216.148	1.15216	0.204341	0.597175	0.887866	0.0194624	0.713778		255.5	255.48	236.14	176.66	278.11	193.68		1	+	911590	911973	127	rplL	50S ribosomal protein L7/L12
LIC10753	1435.39	1216.29	1654.5	0.735141	-0.443906	0.495094	0.84638	0.29765	0.295545		1656.44	910.49	1081.93	1271.47	1806.47	1885.54		1	+	912196	915876	1226	rpoB	DNA-directed RNA polymerase subunit beta
LIC10754	1539	1202.17	1875.83	0.64087	-0.641895	0.313502	0.731196	0.219345	0.3313		1620.56	960.44	1025.5	1437.73	2017.67	2172.09		1	+	915880	920094	1404	rpoC	DNA-directed RNA polymerase subunit beta'
LIC10755	187.196	143.423	230.969	0.620959	-0.68743	0.0710591	0.41096	0.783644	0.429131		205.26	99.89	125.12	203.38	268.43	221.1		1	+	920492	920866	124	rpsL	30S ribosomal protein S12
LIC10756	138.064	128.519	147.609	0.870668	-0.199805	0.457694	0.832322	0.298016	0.940222		149.28	134.46	101.81	126.92	189.43	126.47		1	+	920885	921358	157	rpsG	30S ribosomal protein S7
LIC10757	1.31619	0.204446	2.42794	0.0842058	-3.56994	0.0879954	0.457229	0.241421	0.726823		0	0	0.61	1.48	4.03	1.77		1	-	921542	921763	73	-	hypothetical protein
LIC10758	0.972845	0.887357	1.05833	0.838448	-0.254208	1	1	0.598834	0.114371		1.44	0	1.23	1.48	0.81	0.88		1	-	922306	922518	70	-	hypothetical protein
LIC10759	26.2116	21.3645	31.0586	0.687877	-0.539778	0.379464	0.77749	0.348048	0.815681		22.97	15.37	25.76	21.53	36.27	35.38		1	-	923278	924201	307	thiL	thiamine-monophosphate kinase protein
LIC10760	74.5417	79.4804	69.603	1.14191	0.19145	0.601214	0.887866	0.105969	0.713327		74.64	88.36	75.44	50.47	72.55	85.79		1	+	924243	924872	209	-	hypothetical protein
LIC10761	158.417	131.656	185.178	0.710973	-0.492133	0.245354	0.690437	0.0492797	0.0894938		123.44	126.78	144.75	179.62	199.91	176		1	+	925859	926308	149	rplM	50S ribosomal protein L13
LIC10762	101.725	95.0495	108.4	0.876843	-0.189609	0.802676	0.971611	0.348248	0.442314		78.95	90.28	115.92	107.63	127.36	90.21		1	+	926298	926717	139	rpsI	30S ribosomal protein S9
LIC10763	100.104	84.3914	115.816	0.72867	-0.456662	0.229465	0.67466	0.0240894	0.19451		78.95	88.36	85.87	123.21	122.53	101.71		1	+	926801	929734	977	alaS	alanyl-tRNA synthetase
LIC10764	23.4456	22.5087	24.3826	0.923145	-0.115371	0.869429	0.991661	1.79738	0.876402		10.05	24.97	32.51	21.53	33.05	18.57		1	+	929731	930222	163	-	nucleotide-binding protein
LIC10765	27.0465	24.0291	30.0638	0.799269	-0.323248	0.148523	0.562148	2.42737	0.438393		20.1	40.34	11.65	27.46	37.08	25.65		1	+	930462	930902	146	-	hypothetical protein
LIC10766	56.1798	49.873	62.4866	0.798139	-0.325287	0.333496	0.74024	0.0806278	0.274716		51.67	53.78	44.16	72.74	57.23	57.49		1	-	931865	932299	144	-	hypothetical protein
LIC10767	25.9203	30.3345	21.5061	1.41051	0.496215	0.356789	0.760215	0.82669	0.430291		40.19	26.89	23.92	24.49	24.99	15.03		1	-	932296	933078	260	-	hypothetical protein
LIC10768	136.592	147.951	125.232	1.18142	0.240516	0.574291	0.875654	1.53895	0.58819		211	111.41	121.44	101.69	156.38	117.63		1	+	933107	934735	542	-	metalloprotease
LIC10769	101.195	109.425	92.965	1.17705	0.235182	0.461504	0.832322	0.923387	0.611398		142.1	80.68	105.49	68.29	108.02	102.59		1	+	934737	936410	557	-	processing metalloprotease
LIC10770	30.4042	27.2523	33.5561	0.812143	-0.300194	0.789738	0.968062	1.70995	0.969549		35.88	11.53	34.35	24.49	44.34	31.84		1	+	936410	937237	275	-	hypothetical protein
LIC10771	17.673	19.9221	15.4239	1.29164	0.369202	0.222525	0.667318	1.60776	0.171148		24.4	9.6	25.76	12.62	17.73	15.92		1	+	937234	937911	225	-	hypothetical protein
LIC10772	78.2501	89.5971	66.9032	1.33921	0.421377	0.464143	0.833693	2.46313	0.512391		71.77	134.46	62.56	59.38	56.43	84.9		1	+	938092	938916	274	-	hypothetical protein
LIC10773	53.6559	48.0871	59.2248	0.811942	-0.300551	0.621179	0.897438	0.298341	0.125161		48.8	38.42	57.04	60.12	64.49	53.06		1	+	938916	940325	469	-	hypothetical protein
LIC10774	35.5249	26.7199	44.33	0.602749	-0.730371	0.116334	0.508945	0.635575	1.51196		35.88	17.29	26.99	34.89	37.08	61.02		1	-	940698	941804	368	-	lipoprotein
LIC10775	52.6842	85.391	19.9773	4.27441	2.09573	5.9e-09	8.69e-07	0.363725	0.191252		81.82	76.83	97.52	15.59	16.93	27.42		1	+	943264	944442	392	-	hypothetical protein
LIC10776	11.4309	16.5544	6.30743	2.62459	1.39209	0.00438147	0.078356	2.05538	0.832348		22.97	7.68	19.01	10.39	3.22	5.31		1	+	944446	945276	276	-	hypothetical protein
LIC10777	0.712379	0.887357	0.537401	1.6512	0.723514	0.669981	0.919383	0.677791	1.39712		1.44	0	1.23	0	1.61	0		1	+	946524	946721	65	-	hypothetical protein
LIC10778	17.8816	23.6941	12.069	1.96323	0.973226	0.0894832	0.457536	1.0126	0.00860922		24.4	30.73	15.95	12.62	12.09	11.5		1	-	946836	948731	631	-	hypothetical protein
LIC10779	0	0	0								0	0	0	0	0	0		1	-	948917	949171	84	-	hypothetical protein
LIC10780	0.881013	0.408892	1.35313	0.302182	-1.72651	0.727522	0.94273	1.04672	0.165841		0	0	1.23	1.48	0.81	1.77		1	-	949354	949638	94	-	transposase
LIC10781	0.728088	1.16138	0.2948	3.93953	1.97802	0.34278	0.746774	1.96686	0.684462		2.87	0	0.61	0	0	0.88		1	-	949924	950229	101	-	transposase
LIC10782	0.614946	0.640291	0.589601	1.08597	0.118988	1	1	1.92087	1.59778		0	1.92	0	0	0	1.77		1	+	950943	951356	137	-	hypothetical protein
LIC10784	5.88213	5.72438	6.03989	0.947762	-0.0774029	1	1	1.57769	0.504939		1.44	9.6	6.13	3.71	6.45	7.96		1	-	952496	952834	112	-	transposase, IS1501
LIC10785	3.24346	5.49725	0.989664	5.55466	2.4737	0.0205081	0.214295	0.729604	1.37884		5.74	7.68	3.07	2.97	0	0		1	-	952875	953138	87	-	transposase, IS1501
LIC10786	52.807	63.5013	42.1126	1.50789	0.592534	0.0423073	0.324034	1.33214	0.474283		50.24	53.78	86.48	39.34	33.05	53.95		1	+	954186	954380	64	-	hypothetical protein
LIC10787	260.211	324.302	196.12	1.65359	0.725604	0.0766277	0.429878	1.06788	0.698223		244.02	428.35	300.54	257.56	136.23	194.57		1	+	954316	955035	239	flaA-2	flagellar filament sheath protein
LIC10788	416.886	494.554	339.218	1.45793	0.543918	0.264228	0.704295	0.504574	0.197887		443.54	624.28	415.84	404.53	307.12	306		1	+	955059	956006	315	flaA-1	flagellar filament sheath protein
LIC10789	830.044	769.712	890.376	0.86448	-0.210096	0.759265	0.959236	0.156392	0.309954		925.83	631.97	751.34	716.27	898	1056.86		1	+	956203	958983	926	greA	transcript cleavage factor/unknown domain fusion protein
LIC10790	9.30507	14.9982	3.61195	4.15238	2.05394	0.000224236	0.00897917	1.26257	0.475384		8.61	19.21	17.17	2.23	2.42	6.19		1	-	959135	959386	83	-	hypothetical protein
LIC10791	24.8364	22.2389	27.4338	0.810638	-0.30287	0.720428	0.941155	0.882015	0.0269022		12.92	24.97	28.83	28.21	25.8	28.3		1	+	961450	962082	210	-	cyclic nucleotide binding protein
LIC10792	6.64783	5.74432	7.55135	0.760701	-0.394599	0.446243	0.826941	0.177622	1.68771		7.18	5.76	4.29	11.13	8.87	2.65		1	+	962079	963251	390	-	hypothetical protein
LIC10793	23.4008	21.8856	24.916	0.878376	-0.187089	0.900311	1	0.744063	0.293966		25.84	13.45	26.37	28.95	20.15	25.65		1	+	963262	964632	456	orfC	surface antigen
LIC10794	22.5828	29.7822	15.3834	1.936	0.953079	0.0290607	0.256474	0.123441	0.893822		33.01	26.89	29.44	10.39	23.38	12.38		1	+	964700	964776	77	tRNA-Ile-GAT	Ile tRNA
LIC10795	4.60719	7.37123	1.84315	3.99926	1.99973	0.015639	0.184959	5.54474	0.178652		0	15.37	6.75	2.23	2.42	0.88		1	+	964788	964863	76	tRNA-Ala-TGC	Ala tRNA
LIC10796	2.99494	2.11403	3.87584	0.545439	-0.87451	0.871705	0.991661	1.69891	0.891205		1.44	0	4.91	1.48	4.84	5.31		1	+	966137	966400	87	-	hypothetical protein
LIC10797	2.11193	2.50726	1.7166	1.46059	0.546554	0.378875	0.77749	1.39541	1.37957		0	3.84	3.68	0	1.61	3.54		1	+	966402	966626	74	-	lipoprotein
LIC10798	3.09156	2.54988	3.63324	0.70182	-0.510827	1	1	0.547406	1.20834		1.44	1.92	4.29	1.48	3.22	6.19		1	+	966692	967123	143	-	hypothetical protein
LIC10799	12.0016	16.4266	7.57659	2.16807	1.11641	0.0201609	0.213428	0.227598	0.336245		18.66	13.45	17.17	8.16	4.84	9.73		1	-	967220	967966	248	-	enoyl-CoA hydratase
LIC10800	70.8797	85.8599	55.8995	1.53597	0.619151	0.149745	0.563023	4.13076	0.56987		139.23	57.63	60.72	40.08	70.13	57.49		1	-	968307	969104	265	thiM	hydroxyethylthiazole kinase
LIC10801	9.74835	12.9041	6.5926	1.95736	0.968909	0.119443	0.517128	0.257172	0.358079		12.92	15.37	10.43	8.91	6.45	4.42		1	+	970275	971450	391	-	acyl-CoA dehydrogenase
LIC10802	10.8244	11.7584	9.89049	1.18886	0.249575	0.63479	0.90319	0.00789936	1.21635		11.48	11.53	12.27	8.16	15.32	6.19		1	+	971471	972511	346	-	hypothetical protein
LIC10803	5.82063	5.75999	5.88127	0.979378	-0.0300618	0.908711	1	1.12399	0.328685		8.61	1.92	6.75	7.42	4.03	6.19		1	+	972501	972896	131	-	hypothetical protein
LIC10804	9.93423	8.77266	11.0958	0.790629	-0.338927	0.617776	0.896018	0.0714225	0.543294		10.05	7.68	8.59	8.16	14.51	10.61		1	+	972901	973635	244	-	hypothetical protein
LIC10805	0.13435	0	0.268701	0		1	1	0	0.777349		0	0	0	0	0.81	0		1	+	974378	974845	155	-	hypothetical protein
LIC10806	41.0811	32.393	49.7692	0.650863	-0.619573	0.111526	0.501662	0.156558	0.265054		28.71	38.42	30.05	53.44	41.92	53.95		1	+	975553	977691	712	-	histidine kinase sensor protein
LIC10807	66.5457	44.4549	88.6365	0.501542	-0.995557	0.00319472	0.063276	0.919328	1.0694		33.01	67.23	33.12	110.59	85.45	69.87		1	-	977875	978369	164	gst	glutathione S-transferase
LIC10808	41.9454	40.0144	43.8764	0.911981	-0.132925	0.627765	0.900999	1.19522	0.45998		57.42	30.73	31.89	43.05	53.2	35.38		1	-	979168	979743	191	-	hypothetical protein
LIC10809	14.6528	9.88013	19.4254	0.508619	-0.975344	0.131093	0.531839	0.869784	0.921527		12.92	3.84	12.88	13.36	20.15	24.76		1	+	980016	981062	348	adh	zinc binding dehydrogenase
LIC10810	2.96103	2.14099	3.78107	0.566238	-0.820519	0.604902	0.889232	0.187513	0.192503		1.44	1.92	3.07	2.97	4.84	3.54		1	-	981378	982091	237	-	hypothetical protein
LIC10811	5.8481	3.77656	7.91963	0.47686	-1.06836	0.342602	0.746774	1.53198	0.587274		1.44	1.92	7.97	10.39	8.06	5.31		1	-	982058	982456	132	-	hypothetical protein
LIC10812	10.145	8.10969	12.1802	0.665808	-0.586823	0.282051	0.714141	1.55487	0.293449		14.35	3.84	6.13	9.65	14.51	12.38		1	-	982456	983055	199	ccmH	cytochrome c-type biogenesis precursor
LIC10813	46.8244	40.0939	53.5549	0.74865	-0.417637	0.391445	0.785396	0.204614	1.16593		41.63	32.65	46	61.61	63.68	35.38		1	-	983052	985241	729	ccmF	cytochrome C biogenesis protein
LIC10814	16.368	13.2008	19.5352	0.675744	-0.565452	0.18745	0.626079	0.349244	1.05005		10.05	17.29	12.27	26.72	17.73	14.15		1	-	985264	985659	131	ccmE	cytochrome c-type biogenesis protein
LIC10815	27.983	28.939	27.027	1.07074	0.0986093	1	1	2.58204	1.39942		47.37	19.21	20.24	23.01	39.5	18.57		1	-	985885	986661	258	-	hypothetical protein
LIC10816	745.835	486.934	1004.74	0.484639	-1.04502	0.0350298	0.289452	0.950599	21.4462		287.08	854.79	318.94	425.31	161.22	2427.68		1	+	987872	988156	94	-	hypothetical protein
LIC10817	27.4325	22.0232	32.8419	0.670583	-0.576512	0.450097	0.827316	0.989245	1.07643		14.35	19.21	32.51	23.75	31.44	43.34		1	+	988881	989531	216	-	hypothetical protein
LIC10818	1.25553	0	2.51105	0		0.0139615	0.172021	0	2.59006		0	0	0	2.23	0	5.31		1	-	989991	990233	80	-	hypothetical protein
LIC10819	1.92057	1.36582	2.47532	0.551775	-0.857847	0.494816	0.84638	0.990018	0.924172		2.87	0	1.23	0.74	4.03	2.65		1	-	991122	991310	62	-	hypothetical protein
LIC10820	2.066	2.21056	1.92145	1.15046	0.202215	0.819644	0.974887	0.107688	1.30101		2.87	1.92	1.84	2.23	0	3.54		1	+	991747	991935	62	-	hypothetical protein
LIC10821	16.7709	15.0521	18.4897	0.814081	-0.296757	0.454202	0.829999	1.27203	0.823046		8.61	23.05	13.49	16.33	24.99	14.15		1	-	991916	992989	357	-	lipoprotein
LIC10822	1.13793	2.27586	0			0.00166164	0.0400097	2.46115	0		0	1.92	4.91	0	0	0		1	-	993739	994362	207	-	hypothetical protein
LIC10823	4.18485	6.56912	1.80058	3.64833	1.86724	0.0222434	0.220281	2.70567	0.770506		1.44	11.53	6.75	3.71	0.81	0.88		1	-	994371	996125	584	-	hypothetical protein
LIC10824	0.838495	0.887357	0.789633	1.12376	0.168333	1	1	0.64175	0.618846		1.44	0	1.23	1.48	0	0.88		1	-	996107	996991	294	-	hypothetical protein
LIC10825	38.0723	45.3144	30.8302	1.46981	0.555626	0.147065	0.56176	0.673355	0.0376682		55.98	34.58	45.39	33.4	29.02	30.07		1	+	997162	1004301	2379	-	hypothetical protein
LIC10826	1.70867	1.5007	1.91663	0.782985	-0.352944	1	1	1.1337	0.178131		1.44	0	3.07	1.48	1.61	2.65		1	+	1004318	1004920	200	-	lipoprotein
LIC10827	3.98283	3.14755	4.81812	0.653273	-0.614241	0.462157	0.832322	1.47504	0.0233097		0	5.76	3.68	5.2	4.84	4.42		1	+	1005052	1005903	283	-	hypothetical protein
LIC10828	7.6068	5.55127	9.66234	0.574527	-0.799554	0.526218	0.853628	1.49397	0.0402089		4.31	1.92	10.43	10.39	8.87	9.73		1	-	1005970	1007106	378	-	hypothetical protein
LIC10829	5.46213	7.82275	3.10152	2.52223	1.3347	0.0648731	0.394377	2.99022	0.793562		1.44	13.45	8.59	5.2	3.22	0.88		1	-	1007309	1008517	402	-	hypothetical protein
LIC10830	3.1173	2.78128	3.45333	0.80539	-0.312241	0.862902	0.98959	0.333188	2.10536		1.44	3.84	3.07	5.94	0	4.42		1	-	1008772	1010337	521	-	lipoprotein
LIC10831	5.5221	5.79395	5.25026	1.10356	0.142159	0.898069	1	1.16287	0.861595		2.87	9.6	4.91	2.23	6.45	7.08		1	-	1010539	1011672	377	-	hypothetical protein
LIC10832	3.64963	2.53421	4.76506	0.531832	-0.910957	0.245888	0.690437	1.80205	2.0671		0	5.76	1.84	2.23	3.22	8.84		1	+	1011880	1012251	123	-	hypothetical protein
LIC10833	21.6191	17.6872	25.551	0.692231	-0.530674	0.257719	0.700783	0.298362	0.876707		12.92	21.13	19.01	26.72	32.24	17.69		1	+	1012299	1012811	170	-	hypothetical protein
LIC10834	9.54163	6.08364	12.9996	0.467986	-1.09546	0.0675434	0.404602	0.0199445	1.37651		5.74	5.76	6.75	18.56	8.06	12.38		1	+	1013489	1014082	197	-	hypothetical protein
LIC10835	10.6484	5.09976	16.1971	0.314857	-1.66723	0.0158614	0.18548	0.531721	0.0674552		2.87	3.84	8.59	15.59	15.32	17.69		1	+	1014154	1015041	295	-	hypothetical protein
LIC10836	9.19934	5.80962	12.5891	0.461482	-1.11565	0.103945	0.485912	0.148851	1.50953		4.31	5.76	7.36	11.13	8.06	18.57		1	+	1015159	1015905	248	rimL	ribosomal-protein-serine-acetyltransferase
LIC10837	11.999	11.1607	12.8373	0.869395	-0.201917	0.886937	0.996409	0.343137	0.13952		12.92	7.68	12.88	14.84	11.29	12.38		1	+	1016075	1016977	300	sulA	cell division inhibitor
LIC10838	18.0047	12.2822	23.7271	0.517644	-0.949967	0.0928097	0.462707	1.12017	0.263129		4.31	15.37	17.17	27.46	23.38	20.34		1	+	1018214	1018639	141	gloA	glyoxalase
LIC10839	1.34185	2.415	0.268701	8.98771	3.16795	0.0436981	0.327928	0.0825524	0.410827		2.87	1.92	2.45	0	0.81	0		1	+	1018975	1019382	135	-	hypothetical protein
LIC10840	0.443678	0.887357	0			0.0909169	0.460079	0.677791	0		1.44	0	1.23	0	0	0		1	+	1019932	1020165	77	-	hypothetical protein
LIC10841	10.3826	10.6282	10.137	1.04845	0.0682642	0.860917	0.989004	0.86846	0.714683		12.92	13.45	5.52	5.94	12.09	12.38		1	-	1020492	1021406	304	rfe	undecaprenyl-phosphate alpha-N-acetylglucosaminyltransferase
LIC10842	87.4192	76.3474	98.491	0.775172	-0.367412	0.343792	0.746774	0.58764	0.0294829		99.04	57.63	72.37	95.01	103.18	97.28		1	+	1021594	1022517	307	dapA	dihydrodipicolinate synthase
LIC10843	62.0792	66.189	57.9693	1.14179	0.191302	0.610272	0.892513	0.454688	0.730267		80.38	53.78	64.4	56.41	74.16	43.34		1	+	1022521	1023333	270	dapB	dihydrodipicolinate reductase
LIC10844	35.3715	38.901	31.842	1.22169	0.288879	0.746277	0.953945	0.725608	0.439315		37.32	49.94	29.44	38.6	33.05	23.88		1	+	1023346	1024167	273	-	hypothetical protein
LIC10845	50.8238	48.2036	53.444	0.901946	-0.148887	0.826476	0.977157	0.39883	0.372578		55.98	36.5	52.13	54.93	62.07	43.34		1	+	1024170	1025225	351	-	hypothetical protein
LIC10846	50.187	46.842	53.5319	0.87503	-0.192596	0.670294	0.919383	0.420551	0.106105		57.42	36.5	46.61	56.41	56.43	47.76		1	+	1025222	1025602	126	acps	ACP synthase
LIC10847	29.252	31.074	27.4299	1.13285	0.17996	0.881137	0.995434	0.302905	0.311776		31.58	36.5	25.15	30.43	30.63	21.23		1	+	1025606	1025827	73	-	hypothetical protein
LIC10848	56.2336	48.642	63.8252	0.762113	-0.391923	0.269602	0.706384	0.0679461	0.207516		47.37	53.78	44.77	72	62.88	56.6		1	+	1025836	1026213	125	-	hypothetical protein
LIC10849	89.5556	96.6146	82.4966	1.17114	0.227908	0.561593	0.871191	2.01941	0.638196		140.67	61.47	87.71	89.81	97.54	60.14		1	+	1026236	1026496	86	-	hypothetical protein
LIC10850	359.051	348.739	369.363	0.944165	-0.0828894	0.838106	0.980708	0.0492386	0.67025		380.38	343.84	322	291.7	463.51	352.88		1	+	1026500	1027384	294	rpsB	30S ribosomal protein S2
LIC10851	242.744	223.825	261.664	0.855391	-0.225344	0.57915	0.878381	0.878706	1.1828		311.48	159.43	200.56	190.76	337.76	256.48		1	+	1027396	1027995	199	tsf	elongation factor Ts
LIC10852	145.102	138.207	151.998	0.909265	-0.137227	0.828428	0.977553	1.46866	0.500687		192.34	78.76	143.52	139.54	183.79	132.66		1	+	1027999	1028745	248	pyrH	uridylate kinase
LIC10853	89.1637	97.8737	80.4537	1.21652	0.282764	0.401969	0.79445	0.651044	0.320118		120.57	74.91	98.13	76.45	95.93	68.98		1	+	1028735	1029289	184	frr	ribosome recycling factor
LIC10854	37.0093	35.9311	38.0876	0.943381	-0.084087	0.930934	1	0.0706206	0.898795		35.88	32.65	39.25	47.5	41.11	25.65		1	+	1029291	1030016	241	uppS	undecaprenyl pyrophosphate synthase
LIC10855	37.3005	31.3838	43.2173	0.726186	-0.461589	0.396515	0.789157	0.745188	0.192663		38.76	19.21	36.19	41.57	49.17	38.91		1	+	1030009	1030917	302	cds	CDP-diglyceride synthetase
LIC10856	49.9465	43.0014	56.8916	0.755847	-0.403833	0.386466	0.783136	0.221076	0.0577808		34.45	46.1	48.45	57.15	60.46	53.06		1	+	1030924	1032093	389	dxr	1-deoxy-D-xylulose 5-phosphate reductoisomerase
LIC10857	132.318	98.8473	165.79	0.596222	-0.746079	0.0440782	0.327928	0.0237975	0.162551		103.35	101.81	91.39	151.42	180.57	165.38		1	+	1032087	1033814	575	-	integral membrane zinc metalloprotease
LIC10858	102.537	77.2304	127.843	0.604104	-0.727132	0.047616	0.341944	0.302657	0.356399		97.61	67.23	66.85	108.37	135.43	139.74		1	+	1033820	1035550	576	proS	prolyl-tRNA synthetase
LIC10859	55.6122	36.2817	74.9426	0.484127	-1.04654	0.0108247	0.142933	0.0276871	0.0752149		33.01	38.42	37.41	69.77	79	76.06		1	+	1035553	1036746	397	trpB1	tryptophan synthase subunit beta
LIC10860	30.7938	22.7304	38.8571	0.584975	-0.773552	0.288111	0.721169	2.4683	0.636709		24.4	5.76	38.03	43.05	44.34	29.19		1	+	1036743	1037537	264	trpA	tryptophan synthase subunit alpha
LIC10861	10.0217	10.1385	9.90494	1.02358	0.0336217	0.933841	1	0.32305	0.0475863		12.92	7.68	9.81	10.39	10.48	8.84		1	-	1037572	1038132	186	-	hypothetical protein
LIC10862	198.409	171.973	224.845	0.764851	-0.386749	0.31066	0.728998	0.111166	0.20382		196.65	153.67	165.6	233.07	244.25	197.22		1	+	1038201	1040513	770	-	adenylate/guanylate cyclase
LIC10863	90.6203	82.4782	98.7625	0.835116	-0.259951	0.71368	0.939594	1.52911	0.0175465		107.65	42.26	97.52	99.46	95.12	101.71		1	+	1040546	1042450	634	dxs	1-deoxy-D-xylulose-5-phosphate synthase
LIC10864	20.5999	21.4325	19.7673	1.08424	0.116687	0.44097	0.823933	2.18237	0.102493		10.05	21.13	33.12	22.27	19.35	17.69		1	+	1042484	1042960	158	-	hypothetical protein
LIC10865	9.94147	10.6709	9.2121	1.15835	0.212073	1	1	0.798613	3.29949		14.35	11.53	6.13	3.71	17.73	6.19		1	+	1044058	1044879	273	-	hypothetical protein
LIC10866	7.10237	7.90097	6.30378	1.25337	0.325814	0.41138	0.804293	0.853221	0.859796		10.05	3.84	9.81	2.97	8.87	7.08		1	-	1045304	1045747	147	-	hypothetical protein
LIC10867	6.76599	8.44035	5.09163	1.65769	0.729175	0.350371	0.752453	1.29294	0.103985		5.74	13.45	6.13	5.94	4.03	5.31		1	-	1045737	1045955	72	-	hypothetical protein
LIC10868	49.553	58.8683	40.2377	1.46301	0.548944	0.438454	0.822017	1.88379	2.2025		55.98	82.6	38.03	65.32	30.63	24.76		1	+	1046489	1047883	464	-	hypothetical protein
LIC10869	3.21282	4.35154	2.0741	2.09804	1.06904	0.164078	0.589645	0.0460579	1.57263		4.31	3.84	4.91	4.45	0	1.77		1	+	1048107	1048919	270	-	hypothetical protein
LIC10870	7.72443	9.56075	5.88811	1.62374	0.69932	0.190384	0.629827	5.95586	1.00656		20.1	0	8.59	4.45	9.67	3.54		1	-	1050515	1052425	636	-	hypothetical protein
LIC10871	2.12539	1.3232	2.92758	0.451977	-1.14568	0.259874	0.702402	0.197677	0.135899		1.44	1.92	0.61	3.71	2.42	2.65		1	-	1054511	1055119	202	-	hypothetical protein
LIC10872	2.2612	2.16794	2.35445	0.920782	-0.119068	0.824087	0.977157	0.667816	1.9673		1.44	3.84	1.23	2.23	4.84	0		1	-	1055116	1055328	70	-	hypothetical protein
LIC10873	188.935	146.537	231.332	0.63345	-0.658698	0.060586	0.385454	0.945265	1.01539		93.3	213.22	133.09	225.64	286.17	182.19		1	+	1055618	1056124	168	-	hypothetical protein
LIC10874	1112.05	924.113	1299.99	0.710859	-0.492365	0.463884	0.833634	0.0553491	0.330828		788.03	950.83	1033.48	1150.48	1594.47	1155.03		1	+	1056144	1059251	1035	-	molybdopterin oxidoreductase
LIC10875	392.448	316.416	468.48	0.67541	-0.566164	0.235184	0.684055	0.0317052	0.516972		310.04	293.89	345.31	432.73	565.88	406.82		1	+	1059271	1060644	457	-	molybdopterin oxidoredutase membrane subunit
LIC10876	133.748	113.54	153.955	0.73749	-0.439304	0.272266	0.706384	0.0238606	0.661841		106.22	119.09	115.31	120.99	178.15	162.73		1	+	1060644	1061195	183	-	hypothetical protein
LIC10877	139.304	112.669	165.939	0.678975	-0.558569	0.195592	0.63506	0.0833636	0.305402		104.78	105.65	127.57	149.19	189.43	159.19		1	+	1061240	1061791	183	-	hypothetical protein
LIC10878	307.738	269.751	345.725	0.780248	-0.357995	0.368583	0.77195	0.0357928	0.131775		258.37	293.89	256.99	328.82	382.9	325.46		1	+	1061797	1063020	407	-	hypothetical protein
LIC10879	72.5404	63.274	81.8068	0.773456	-0.370609	0.316039	0.731618	0.0957028	0.408898		57.42	71.07	61.33	77.94	96.73	70.75		1	+	1063032	1063511	159	-	lipoprotein
LIC10880	12.2353	4.45947	20.0111	0.22285	-2.16586	0.00160694	0.0389471	0.642204	0.710928		2.87	1.92	8.59	15.59	24.99	19.46		1	+	1063672	1064139	155	-	hypothetical protein
LIC10881	3.25996	4.39843	2.12148	2.07328	1.05192	0.438214	0.822017	3.8294	1.11697		10.05	1.92	1.23	3.71	0	2.65		1	+	1064898	1066571	557	-	outer membrane protein, TonB dependent
LIC10882	3.77397	3.36766	4.18027	0.805609	-0.311848	0.886245	0.996409	1.49431	1.97633		1.44	1.92	6.75	2.97	1.61	7.96		1	+	1066668	1067723	351	-	hypothetical protein
LIC10883	70.8806	46.0627	95.6985	0.481332	-1.0549	0.0271797	0.24602	0.723564	1.6706		53.11	24.97	60.11	69.77	93.51	123.82		1	+	1069164	1069778	204	-	hypothetical protein
LIC10884	6.74069	7.06752	6.41385	1.10191	0.140012	1	1	0.282556	0.0965951		8.61	7.68	4.91	6.68	7.25	5.31		1	+	1070404	1070799	131	-	transposase, ISlin1
LIC10885	0.2948	0	0.589601	0		0.51499	0.848117	0	1.71829		0	0	0	0	0	1.77		1	+	1070768	1071355	195	-	transposase, ISlin1
LIC10886	0.543243	0.817785	0.268701	3.04348	1.60572	0.186587	0.624896	2.45335	0.679129		0	0	2.45	0	0.81	0		1	+	1071340	1071720	126	-	transposase, ISlin1
LIC10887	0	0	0								0	0	0	0	0	0		1	-	1072177	1072626	149	-	transposase, ISlin1
LIC10888	0	0	0								0	0	0	0	0	0		1	-	1072657	1073286	209	-	transposase, ISlin1
LIC10889	2.01139	2.98572	1.03705	2.87906	1.5256	0.152267	0.56834	0.47808	0.810706		1.44	3.84	3.68	2.23	0	0.88		1	-	1073955	1074545	196	tonB	TonB
LIC10890	1.31189	1.57027	1.05352	1.4905	0.575795	0.562845	0.87195	1.12343	1.17864		2.87	0	1.84	0.74	2.42	0		1	-	1074549	1074959	136	-	hypothetical protein
LIC10891	0.341455	0.682911	0			0.201924	0.643502	0.75957	0		1.44	0	0.61	0	0	0		1	-	1074962	1075399	145	-	hypothetical protein
LIC10892	1.88159	1.89392	1.86925	1.0132	0.0189153	1	1	1.42275	0.0437973		0	3.84	1.84	2.23	1.61	1.77		1	-	1075408	1076220	270	-	biopolymer transport exbB-like protein
LIC10893	0.683086	1.11875	0.247416	4.52176	2.17688	0.599477	0.887866	0.891734	0.566802		1.44	1.92	0	0.74	0	0		1	-	1076584	1077120	178	-	hypothetical protein
LIC10894	0	0	0								0	0	0	0	0	0		1	-	1077790	1077978	62	-	hypothetical protein
LIC10895	0.373331	0.204446	0.542216	0.377056	-1.40715	1	1	0.613339	0.397221		0	0	0.61	0.74	0	0.88		1	-	1078404	1078715	103	-	hypothetical protein
LIC10896	4.81985	3.14755	6.49215	0.484824	-1.04447	0.189202	0.627594	1.26531	0.282498		0	5.76	3.68	6.68	4.84	7.96		1	-	1078721	1081378	885	fecA	TonB-dependent outer membrane receptor
LIC10897	0.13435	0	0.268701	0		1	1	0	0.777349		0	0	0	0	0.81	0		1	-	1081360	1082103	247	-	hypothetical protein
LIC10898	4.41973	4.87964	3.95982	1.23229	0.301342	0.672195	0.92024	1.25984	0.275229		1.44	7.68	5.52	5.2	4.03	2.65		1	-	1082177	1083709	510	lipL48	hypothetical protein
LIC10899	1.56974	2.87079	0.268701	10.684	3.41737	0.0718564	0.413556	7.37897	0.356829		8.61	0	0	0	0.81	0		1	-	1083716	1084030	104	-	hypothetical protein
LIC10900	55.6823	75.207	36.1576	2.07998	1.05657	0.0126645	0.159781	0.478411	0.174546		80.38	84.52	60.72	42.31	29.02	37.14		1	+	1085410	1086813	467	-	adenylate/guanylate cyclase
LIC10901	24.0883	32.948	15.2287	2.16355	1.1134	0.0161419	0.187592	1.13007	0.150832		25.84	44.18	28.83	11.88	16.12	17.69		1	+	1086791	1087210	139	-	adenylate/guanylate cyclase
LIC10902	98.5619	120.225	76.8992	1.56341	0.644692	0.104199	0.485912	0.314761	0.2936		139.23	117.17	104.27	92.78	73.36	64.56		1	+	1087216	1088334	372	-	hypothetical protein
LIC10903	6.54146	7.97481	5.1081	1.56121	0.642663	0.475684	0.837616	3.32521	0.151928		15.79	3.84	4.29	4.45	6.45	4.42		1	-	1088388	1088576	62	-	hypothetical protein
LIC10904	7.44623	7.25203	7.64044	0.949164	-0.0752714	0.918439	1	1.30558	0.300272		2.87	11.53	7.36	5.94	7.25	9.73		1	-	1089574	1089978	134	-	hypothetical protein
LIC10905	84.2062	79.2659	89.1465	0.889164	-0.169478	0.833888	0.980231	0.81622	1.33612		51.67	94.12	92	57.9	100.76	108.78		1	-	1090216	1090440	74	-	hypothetical protein
LIC10906	170.441	119.724	221.158	0.54135	-0.885365	0.0209302	0.214295	0.540002	1.3336		81.82	163.27	114.08	161.81	234.58	267.09		1	+	1090528	1091436	302	-	hypothetical protein
LIC10907	11.357	8.2942	14.4198	0.575195	-0.797876	0.176453	0.612681	0.0126062	2.39967		8.61	7.68	8.59	7.42	22.57	13.27		1	+	1091629	1091955	108	-	hypothetical protein
LIC10908	1.79154	1.91386	1.66922	1.14656	0.197311	1	1	4.31084	0.437524		5.74	0	0	0.74	1.61	2.65		1	+	1092059	1092268	69	-	hypothetical protein
LIC10909	42.0432	54.9727	29.1136	1.88822	0.917025	0.0253766	0.235635	0.0295663	0.0875655		54.54	57.63	52.75	33.4	27.41	26.53		1	-	1092721	1093137	138	-	hypothetical protein
LIC10910	29.7941	31.0003	28.5878	1.08439	0.116882	0.517413	0.848117	0.799081	0.118845		24.4	26.89	41.71	31.17	29.83	24.76		1	-	1095894	1095981	88	tRNA-Tyr-GTA	Tyr tRNA
LIC10911	12.5744	12.873	12.2759	1.04864	0.0685223	0.291846	0.722254	5.62453	1.02364		7.18	3.84	27.6	11.13	17.73	7.96		1	-	1095989	1096064	76	tRNA-Thr-TGT	Thr tRNA
LIC10912	11.1717	9.29649	13.047	0.712539	-0.48896	0.559779	0.870873	1.39907	1.0514		2.87	11.53	13.49	17.81	8.06	13.27		1	+	1096223	1096609	128	-	hypothetical protein
LIC10913	41.3275	27.8639	54.7911	0.508548	-0.975544	0.00885643	0.120395	0.32559	0.729015		24.4	36.5	22.69	62.35	60.46	41.57		1	+	1096630	1097496	288	tktA	transketolase subunit alpha protein
LIC10914	0.857547	0.640291	1.0748	0.595728	-0.747273	0.417657	0.805222	1.75904	2.90989		0	1.92	0	0	3.22	0		1	-	1097742	1098002	86	-	hypothetical protein
LIC10915	157.402	145.219	169.586	0.856317	-0.223784	0.555333	0.869688	0.121354	0.436498		130.62	165.19	139.84	137.32	182.18	189.26		1	+	1098554	1099540	328	-	hypothetical protein
LIC10916	76.6478	64.6487	88.647	0.729282	-0.455452	0.475049	0.837616	0.875864	0.141395		64.59	42.26	87.09	83.13	84.64	98.17		1	+	1099592	1100551	319	ispB	octaprenyl diphosphate synthase
LIC10917	0.258058	0	0.516117	0		0.515993	0.848117	0	0.378636		0	0	0	0.74	0.81	0		1	-	1100960	1101148	62	-	hypothetical protein
LIC10918	14.2899	13.6479	14.9319	0.914014	-0.129712	0.445527	0.826941	2.81624	1.09304		8.61	24.97	7.36	15.59	8.87	20.34		1	+	1101767	1102270	167	-	hypothetical protein
LIC10919	13.7755	10.2464	17.3045	0.592123	-0.75603	0.21564	0.658442	0.543356	2.4778		11.48	5.76	13.49	22.27	22.57	7.08		1	+	1102312	1102986	224	-	hypothetical protein
LIC10920	46.7042	39.0602	54.3481	0.718705	-0.476528	0.206178	0.645821	0.0989711	1.71864		44.5	36.5	36.19	75.71	38.69	48.64		1	-	1103428	1104183	251	-	lipoprotein
LIC10921	0.634048	0.478464	0.789633	0.605933	-0.72277	0.644375	0.906979	1.43539	0.651176		1.44	0	0	1.48	0	0.88		1	-	1104225	1104452	75	-	hypothetical protein
LIC10922	55.2551	44.4696	66.0406	0.673368	-0.570534	0.172188	0.608657	0.448933	0.122235		55.98	32.65	44.77	71.26	59.65	67.21		1	+	1105524	1109021	1165	-	histidine kinase sensor protein
LIC10923	21.3842	19.3698	23.3985	0.827821	-0.272609	0.965696	1	1.95835	0.835396		17.22	9.6	31.28	27.46	15.32	27.42		1	+	1109018	1109425	135	-	response regulator
LIC10924	3.10079	2.93182	3.26977	0.896644	-0.157392	0.542998	0.86248	3.26439	0.247578		1.44	0	7.36	2.97	2.42	4.42		1	-	1109497	1109703	68	-	hypothetical protein
LIC10925	10.5788	7.43379	13.7238	0.541673	-0.884506	0.0745056	0.422396	0.213194	0.77787		7.18	9.6	5.52	11.13	18.54	11.5		1	+	1109692	1110714	340	-	metallo-beta-lactamase
LIC10926	0.77879	0.204446	1.35313	0.151091	-2.72651	0.264746	0.704295	0.552549	0.168652		0	0	0.61	1.48	0.81	1.77		1	-	1110807	1110998	63	-	hypothetical protein
LIC10927	101.557	82.547	120.568	0.684652	-0.546557	0.12641	0.528706	0.177231	1.2585		76.08	97.96	73.6	107.63	97.54	156.54		1	-	1111593	1113086	497	-	lipoprotein
LIC10928	0	0	0								0	0	0	0	0	0		1	+	1114815	1117775	2961	rrl1	23S ribosomal RNA
LIC10929	37.8663	36.8384	38.8943	0.947142	-0.0783471	1	1	0.331725	0.592981		43.06	28.81	38.64	28.21	45.14	43.34		1	-	1118133	1121231	1032	-	type I restriction enzyme
LIC10930	7.38979	7.63397	7.14561	1.06834	0.0953764	0.689947	0.930367	1.17318	0.591373		2.87	9.6	10.43	4.45	7.25	9.73		1	-	1121249	1122400	383	prrC	anticodon nuclease
LIC10931	7.87767	10.0219	5.73343	1.74798	0.805685	0.491115	0.846137	3.73561	0.949911		7.18	19.21	3.68	5.94	2.42	8.84		1	-	1122397	1123578	393	-	type I restriction enzyme
LIC10932	14.8556	13.6254	16.0858	0.847041	-0.239496	0.761254	0.959433	0.140158	0.255641		11.48	13.45	15.95	18.56	12.9	16.8		1	-	1123575	1125116	513	-	type I restriction enzyme
LIC10933	0.373331	0.204446	0.542216	0.377056	-1.40715	1	1	0.613339	0.397221		0	0	0.61	0.74	0	0.88		1	-	1125582	1125983	133	-	hypothetical protein
LIC10934	0.889699	0.478464	1.30093	0.367785	-1.44306	0.271332	0.706384	1.24184	1.04363		1.44	0	0	1.48	2.42	0		1	+	1126319	1126627	102	-	hypothetical protein
LIC10935	7.99455	4.12015	11.869	0.347136	-1.52643	0.0434167	0.327928	0.370634	0.0248416		4.31	1.92	6.13	11.13	12.09	12.38		1	-	1127064	1127687	207	devS	fruiting body developmental protein
LIC10936	5.74494	6.7935	4.69639	1.44654	0.532604	0.447484	0.827205	0.11092	1.08916		7.18	7.68	5.52	3.71	2.42	7.96		1	-	1127708	1128547	279	devR	fruiting body developmental protein
LIC10937	8.84072	9.66703	8.0144	1.20621	0.270478	0.646126	0.907471	0.784713	0.0586896		5.74	13.45	9.81	8.91	8.06	7.08		1	-	1128612	1130498	628	-	hypothetical protein
LIC10938	8.26507	10.0689	6.46124	1.55836	0.640025	0.212308	0.653421	0.234504	0.0404598		11.48	7.68	11.04	5.94	7.25	6.19		1	-	1130506	1132758	750	-	ATP-dependent RNA helicase
LIC10939	1.39399	1.11875	1.66922	0.670227	-0.577279	0.531036	0.857824	0.672816	0.470545		1.44	1.92	0	0.74	1.61	2.65		1	-	1132755	1133387	210	-	hypothetical protein
LIC10940	0.320145	0.640291	0			0.452984	0.829833	1.92087	0		0	1.92	0	0	0	0		1	+	1134138	1134350	70	-	hypothetical protein
LIC10941	0.1474	0	0.2948	0		1	1	0	0.855821		0	0	0	0	0	0.88		1	-	1134467	1134751	94	-	hypothetical protein
LIC10942	0.599514	0.682911	0.516117	1.32317	0.403999	1	1	0.75957	0.348408		1.44	0	0.61	0.74	0.81	0		1	-	1134751	1135605	284	-	hypothetical protein
LIC10943	2.59739	1.63984	3.55494	0.461285	-1.11627	0.23203	0.678951	1.86102	0.995623		4.31	0	0.61	1.48	5.64	3.54		1	-	1135774	1136403	209	-	hypothetical protein
LIC10944	3.87861	2.79694	4.96027	0.563869	-0.826567	0.676691	0.922789	1.43536	0.649963		2.87	0	5.52	2.97	4.84	7.08		1	-	1137595	1138482	295	-	hypothetical protein
LIC10945	1.21642	1.25363	1.1792	1.06312	0.0883002	0.758673	0.959236	0.782816	2.98613		0	1.92	1.84	0	0	3.54		1	+	1138702	1138956	84	-	hypothetical protein
LIC10946	5.85751	6.61174	5.10329	1.29558	0.373602	0.550346	0.867062	1.0214	0.798588		2.87	9.6	7.36	3.71	8.06	3.54		1	-	1139140	1139526	128	-	hypothetical protein
LIC10947	10.0273	12.0664	7.9883	1.5105	0.59503	0.424511	0.811572	1.70987	0.152702		7.18	19.21	9.81	8.91	8.87	6.19		1	-	1139869	1140420	183	-	hypothetical protein
LIC10948	48.8843	40.919	56.8496	0.719776	-0.47438	0.134144	0.537159	3.53781	1.26217		74.64	21.13	26.99	71.26	61.26	38.03		1	-	1141562	1143058	498	-	ABC transporter ATP-binding protein
LIC10949	9.00281	9.09631	8.9093	1.02099	0.02997	1	1	0.264174	1.08673		7.18	11.53	8.59	13.36	8.06	5.31		1	-	1143623	1144459	278	dkgA	aldo/keto reductase
LIC10950	34.0655	35.7806	32.3504	1.10603	0.145393	0.748707	0.955519	0.00437149	0.430799		35.88	36.5	34.96	39.34	24.99	32.72		1	-	1145949	1147658	569	-	sigma factor regulatory protein
LIC10951	4.63756	4.9422	4.33292	1.14062	0.189815	0.781847	0.965256	1.38561	0.90284		8.61	1.92	4.29	5.2	1.61	6.19		1	-	1147639	1147851	70	-	hypothetical protein
LIC10952	130.253	96.4905	164.016	0.588298	-0.765381	0.02085	0.214295	0.105469	6.23337		104.78	103.73	80.96	264.98	129.78	97.28		1	+	1147903	1149108	401	-	hypothetical protein
LIC10953	23.1087	20.3805	25.837	0.788812	-0.342246	0.329733	0.73979	0.166433	0.749648		21.53	23.05	16.56	33.4	19.35	24.76		1	+	1149409	1150074	221	-	hypothetical protein
LIC10954	2.08317	3.32931	0.837017	3.97759	1.9919	0.10793	0.493411	0.410563	0.571019		4.31	3.84	1.84	0.74	0	1.77		1	+	1151204	1151587	127	-	hypothetical protein
LIC10955	62.8015	67.6454	57.9576	1.16715	0.222996	0.596073	0.887866	0.0276321	0.131409		67.46	71.07	64.4	63.83	50.78	59.25		1	-	1151785	1153776	663	gcpE	1-hydroxy-2-methyl-2-(E)-butenyl 4-diphosphate synthase
LIC10956	2.57233	3.27541	1.86925	1.75226	0.809215	0.194575	0.63435	1.85768	0.038577		4.31	0	5.52	2.23	1.61	1.77		1	+	1153886	1154125	79	-	hypothetical protein
LIC10957	0.668383	0.478464	0.858302	0.557455	-0.843073	0.643802	0.906979	1.43539	0.841535		1.44	0	0	0	0.81	1.77		1	+	1154115	1154348	77	-	hypothetical protein
LIC10958	18.9811	24.1032	13.8591	1.73916	0.798391	0.0451618	0.332088	0.232089	0.162932		22.97	21.13	28.21	11.88	12.9	16.8		1	+	1154563	1155576	337	-	alcohol dehydrogenase
LIC10959	32.8999	34.4584	31.3415	1.09945	0.136781	0.888871	0.996409	5.81953	0.0393552		12.92	65.31	25.15	33.4	31.44	29.19		1	-	1156001	1157407	468	-	monooxygenase
LIC10960	0.392409	0	0.784817	0		0.272446	0.706384	0	0.801184		0	0	0	0.74	1.61	0		1	+	1157894	1158247	117	-	hypothetical protein
LIC10961	0.13435	0	0.268701	0		1	1	0	0.777349		0	0	0	0	0.81	0		1	-	1158237	1158482	81	-	transposase
LIC10962	0.497039	0.204446	0.789633	0.258913	-1.94946	0.646979	0.907471	0.613339	0.670013		0	0	0.61	1.48	0	0.88		1	+	1160309	1160776	155	-	hypothetical protein
LIC10963	2.94726	5.13098	0.763533	6.72005	2.74847	0.0125486	0.158862	0.874733	0.318214		7.18	5.76	2.45	1.48	0.81	0		1	-	1161319	1161693	124	-	hypothetical protein
LIC10964	16.3281	25.327	7.32917	3.45564	1.78895	0.000769849	0.0223317	1.5581	0.216756		34.45	24.97	16.56	7.42	4.84	9.73		1	-	1161704	1164037	777	phuR	TonB-dependent outer membrane hemin receptor
LIC10965	16.4392	29.8134	3.06492	9.72729	3.28204	5.09e-10	8.94e-08	0.886727	0.172703		37.32	28.81	23.31	0.74	4.03	4.42		1	-	1164084	1164416	110	-	hypothetical protein
LIC10966	32.4396	27.6283	37.2509	0.741681	-0.431129	0.310153	0.728998	0.439774	0.181051		20.1	34.58	28.21	37.11	41.92	32.72		1	-	1164893	1165756	287	-	hypothetical protein
LIC10967	13.2153	15.8472	10.5833	1.49737	0.582433	0.350133	0.752453	0.620362	0.578182		12.92	21.13	13.49	14.84	8.06	8.84		1	+	1165804	1166190	128	-	small multidrug resistance protein
LIC10968	31.5404	48.8703	14.2106	3.439	1.78199	5.19e-05	0.00281025	5.90966	0.562738		20.1	76.83	49.68	22.27	8.87	11.5		1	-	1166708	1167784	358	-	lipoprotein
LIC10969	53.3023	60.281	46.3236	1.3013	0.379956	0.688688	0.930367	1.73653	0.106191		64.59	80.68	35.57	47.5	50.78	40.68		1	+	1168252	1169424	390	-	alpha-methylacyl-CoA racemase
LIC10970	585.258	775.309	395.207	1.96178	0.972162	0.114052	0.502481	2.18697	0.563445		881.33	1068	376.59	527.74	419.98	237.9		1	+	1169606	1170862	418	-	acyl-CoA dehydrogenase
LIC10971	11.786	19.1695	4.40245	4.35428	2.12243	0.000212552	0.00870048	0.428692	0.635976		22.97	19.21	15.33	6.68	5.64	0.88		1	+	1170840	1171037	65	-	hypothetical protein
LIC10972	9.94658	10.4734	9.41974	1.11186	0.152974	0.856512	0.987028	1.71892	0.20519		8.61	17.29	5.52	10.39	7.25	10.61		1	+	1172279	1173238	319	-	cytochrome c peroxidase
LIC10973	549.683	558.751	540.616	1.03354	0.0476002	0.953699	1	2.32427	8.33256		288.51	941.23	446.51	209.31	271.66	1140.88		1	-	1173342	1174304	320	ompL1	outer membrane protein
LIC10974	101.917	104.596	99.2378	1.054	0.0758701	0.732635	0.94635	4.60911	0.110356		58.85	184.4	70.53	107.63	100.76	89.32		1	-	1176400	1177611	403	-	acetyl-CoA acetyltransferase
LIC10975	14.6524	18.062	11.2428	1.60655	0.683963	0.291783	0.722254	0.988428	0.581559		20.1	23.05	11.04	6.68	12.9	14.15		1	-	1178726	1179907	393	-	AraC family transcriptional regulator
LIC10976	44.6304	61.5919	27.6688	2.22604	1.15448	0.005605	0.0897774	2.45115	0.451713		88.99	46.1	49.68	23.01	37.89	22.11		1	+	1182095	1183198	367	-	hypothetical protein
LIC10977	11.8984	16.1681	7.62879	2.11935	1.08363	0.0905079	0.459272	1.17276	0.93968		20.1	19.21	9.2	8.16	3.22	11.5		1	-	1183182	1184090	302	-	sodium bile acid symporter family protein
LIC10978	15.6863	20.9042	10.4684	1.99688	0.997747	0.160543	0.585007	4.19276	0.0209302		15.79	36.5	10.43	10.39	11.29	9.73		1	-	1184095	1184883	262	-	syringomycin channel-forming protein
LIC10979	2.56166	3.23279	1.89054	1.70999	0.773985	0.250611	0.698375	0.519691	0.0861483		2.87	1.92	4.91	1.48	2.42	1.77		1	-	1186051	1186350	99	-	hypothetical protein
LIC10980	0.712554	0.640291	0.784817	0.815846	-0.29363	0.643104	0.906979	1.92087	0.750541		0	1.92	0	0.74	1.61	0		1	-	1186497	1187342	281	-	transposase, IS1501
LIC10981	0.488856	0.682911	0.2948	2.31652	1.21196	0.595028	0.887866	0.75957	0.775453		1.44	0	0.61	0	0	0.88		1	-	1187339	1187644	101	-	transposase, IS1501
LIC10982	15.5268	21.1487	9.90494	2.13516	1.09435	0.0306769	0.26533	0.369863	0.0299832		25.84	19.21	18.4	10.39	10.48	8.84		1	-	1187747	1188652	301	-	DMT family permease
LIC10983	25.2016	34.8478	15.5553	2.24026	1.16367	0.011344	0.148723	0.588372	0.0299482		43.06	32.65	28.83	15.59	16.93	14.15		1	-	1188652	1190172	506	cpt	carboxypeptidase T
LIC10984	65.1504	70.1159	60.185	1.16501	0.220337	0.706094	0.936615	0.525245	0.48055		84.69	71.07	54.59	46.02	71.74	62.79		1	+	1190243	1191211	322	-	hypothetical protein
LIC10985	40.2607	46.4147	34.1068	1.36086	0.444524	0.315279	0.731618	1.57935	0.0469342		66.03	34.58	38.64	33.4	37.08	31.84		1	+	1191213	1192274	353	-	hypothetical protein
LIC10986	28.379	30.2509	26.5072	1.14123	0.190594	0.647842	0.907471	3.17418	0.612857		50.24	15.37	25.15	20.04	24.99	34.49		1	-	1193054	1193473	139	-	hypothetical protein
LIC10987	271.994	308.578	235.411	1.31081	0.390456	0.308957	0.728998	0.255538	2.78432		292.82	363.04	269.87	158.84	164.44	382.95		1	+	1194725	1195648	307	-	hypothetical protein
LIC10988	372.963	414.169	331.756	1.24842	0.320098	0.503488	0.848117	0.418054	2.17957		450.71	480.22	311.58	219.71	255.53	520.03		1	+	1195745	1197808	687	-	hypothetical protein
LIC10989	111.927	130.551	93.3037	1.3992	0.484603	0.262135	0.704295	1.52291	2.13166		176.55	126.78	88.32	60.86	75.77	143.27		1	+	1198009	1203204	1731	-	serine/threonine kinase protein
LIC10990	10.1099	7.51476	12.7051	0.591476	-0.75761	0.386007	0.782892	0.490786	2.11211		5.74	5.76	11.04	8.91	8.87	20.34		1	+	1203450	1205123	557	kdpA	potassium-transporting ATPase subunit A
LIC10991	34.5583	22.9375	46.1791	0.496707	-1.00953	0.0623417	0.388336	0.530779	2.25904		15.79	21.13	31.89	31.17	41.92	65.45		1	+	1205134	1207212	692	kdpB	potassium-transporting ATPase subunit B
LIC10992	7.06255	5.51993	8.60516	0.641467	-0.640552	0.339929	0.746592	1.38308	2.37321		1.44	9.6	5.52	2.23	12.09	11.5		1	+	1207223	1207795	190	kdpC	potassium-transporting ATPase subunit C
LIC10993	61.4272	59.1086	63.7458	0.927254	-0.108963	0.909521	1	0.0235746	1.08132		60.29	55.71	61.33	46.76	60.46	84.02		1	+	1207792	1210404	870	kdpD	histidine kinase sensor protein
LIC10994	26.5998	25.6707	27.5289	0.932499	-0.100826	1	1	1.1806	1.46584		35.88	15.37	25.76	17.07	26.6	38.91		1	+	1210408	1211091	227	kdpE	response regulator
LIC10995	15.3865	15.099	15.6741	0.963307	-0.0539318	0.653766	0.909888	0.840429	1.0801		14.35	21.13	9.81	17.81	8.87	20.34		1	-	1211402	1212526	374	-	hypothetical protein
LIC10996	92.7607	141.684	43.8377	3.23201	1.69243	3.72e-05	0.00211441	18.9551	2.60126		291.38	86.44	47.23	15.59	26.6	89.32		1	+	1213530	1214423	297	-	diguanylate phosphodiesterase
LIC10997	5.33109	6.2654	4.39677	1.425	0.510963	0.510624	0.848117	1.05065	0.382264		10.05	3.84	4.91	2.97	4.03	6.19		1	+	1214849	1215319	156	-	hypothetical protein
LIC10998	11.2216	11.5853	10.858	1.06698	0.0935326	0.511397	0.848117	1.83168	0.153599		14.35	3.84	16.56	8.91	11.29	12.38		1	+	1215388	1216986	532	-	hypothetical protein
LIC10999	10.4056	7.55738	13.2539	0.570202	-0.810455	0.294298	0.725572	0.784406	0.509385		7.18	3.84	11.65	16.33	13.7	9.73		1	-	1217077	1218069	330	-	hypothetical protein
LIC11000	11.5723	10.0916	13.053	0.773126	-0.371225	0.717999	0.940315	0.415281	0.473536		7.18	9.6	13.49	11.88	10.48	16.8		1	+	1218493	1219404	303	-	short-chain dehydrogenase
LIC11002	2.26034	2.11403	2.40665	0.878413	-0.187029	0.707852	0.936615	2.04766	0.182785		1.44	0	4.91	2.23	3.22	1.77		1	+	1219982	1220170	62	-	IS1533 transposase
LIC11003	382.733	301.798	463.669	0.65089	-0.619514	0.240032	0.688288	0.369949	0.248991		209.57	313.1	382.72	486.91	398.21	505.88		1	-	1220930	1222597	555	lipL71	hypothetical protein
LIC11004	149.726	149.716	149.736	0.999869	-0.000189144	0.869375	0.991661	1.7143	0.188129		97.61	220.9	130.64	132.12	149.94	167.15		1	-	1222645	1222980	111	-	anti-sigma factor antagonist
LIC11005	42.7797	35.6868	49.8726	0.71556	-0.482856	0.313712	0.731196	0.503136	0.343969		24.4	40.34	42.32	54.93	54.01	40.68		1	-	1223051	1224175	374	tgt	queuine tRNA-ribosyltransferase
LIC11006	46.5216	51.5086	41.5347	1.24013	0.310496	0.43824	0.822017	0.0237324	0.296127		51.67	53.78	49.07	37.11	37.08	50.41		1	-	1224172	1224654	160	-	Fur family transcriptional regulator
LIC11007	14.4584	10.7561	18.1608	0.59227	-0.755673	0.0749296	0.424025	0.987063	1.45085		17.22	7.68	7.36	25.98	16.12	12.38		1	-	1224685	1225245	186	-	hypothetical protein
LIC11008	212.791	211.728	213.854	0.990061	-0.0144102	0.920728	1	0.667983	0.261875		279.9	178.64	176.64	180.37	223.29	237.9		1	+	1225277	1227088	603	-	hypothetical protein
LIC11009	121.804	164.534	79.0744	2.08076	1.05711	0.00514171	0.0857106	1.05211	1.02106		153.59	209.38	130.64	48.25	75.77	113.2		1	-	1227933	1228682	249	-	hypothetical protein
LIC11010	23.6063	31.5055	15.707	2.00582	1.00419	0.0879778	0.457229	2.84737	0.110484		28.71	48.02	17.79	14.84	13.7	18.57		1	+	1230539	1232049	1511	rrs1	16S ribosomal RNA
LIC11011	92.7609	83.1837	102.338	0.812831	-0.298973	0.562017	0.871411	0.845873	0.505028		106.22	53.78	89.55	82.39	118.5	106.13		1	+	1233034	1233948	304	nadC	nicotinate-nucleotide pyrophosphorylase
LIC11012	108.433	112.084	104.781	1.0697	0.0972105	0.62652	0.900999	1.70252	0.804253		155.02	65.31	115.92	81.65	99.15	133.54		1	+	1233953	1235977	674	-	guanosine polyphosphate pyrophosphohydrolase/synthetase
LIC11013	164.403	176.23	152.575	1.15504	0.207939	0.532143	0.85844	0.381786	0.797677		213.87	149.83	164.99	106.88	175.73	175.11		1	+	1235991	1237790	599	oppA	hypothetical protein
LIC11014	41.2199	38.1418	44.298	0.861026	-0.215871	0.979641	1	1.00821	0.556349		37.32	24.97	52.13	35.63	54.81	42.45		1	+	1237801	1238868	355	-	hypothetical protein
LIC11015	4.44591	5.72164	3.17018	1.80483	0.851861	0.43397	0.819526	2.92204	0.292919		11.48	3.84	1.84	3.71	4.03	1.77		1	+	1239389	1239592	67	-	hypothetical protein
LIC11016	95.9123	93.5334	98.2913	0.951594	-0.071582	0.768575	0.959433	0.442938	0.226131		116.27	86.44	77.89	83.87	103.99	107.01		1	+	1239567	1240868	433	purB	adenylosuccinate lyase
LIC11017	20.8796	26.4145	15.3447	1.72141	0.783587	0.0907319	0.459775	0.317983	0.529858		31.58	24.97	22.69	9.65	16.93	19.46		1	+	1240869	1241651	260	-	hypothetical protein
LIC11018	4.53459	3.16749	5.90169	0.536709	-0.897789	0.251585	0.6995	0.775353	4.11874		5.74	1.92	1.84	3.71	1.61	12.38		1	+	1243849	1244667	272	pio75	sterol desaturase
LIC11019	3.13039	2.04873	4.21205	0.486398	-1.03979	0.310973	0.729232	1.22596	0.923356		4.31	0	1.84	6.68	2.42	3.54		1	-	1244705	1245229	174	-	lipoprotein
LIC11020	1.5458	2.59677	0.494832	5.24778	2.39171	0.113556	0.502283	5.1717	0.891024		7.18	0	0.61	1.48	0	0		1	-	1245217	1245603	128	-	hypothetical protein
LIC11023	46.6751	43.2311	50.1191	0.862568	-0.21329	0.578448	0.878049	1.92732	0.0421719		21.53	63.39	44.77	52.7	50.78	46.87		1	-	1253446	1255326	626	-	hypothetical protein
LIC11024	78.0787	61.2027	94.9547	0.644546	-0.633646	0.12014	0.517128	0.0654564	0.693279		55.98	59.55	68.08	115.79	89.48	79.6		1	-	1255359	1256354	331	-	glycosyltransferase
LIC11025	47.5265	37.0414	58.0115	0.638519	-0.647198	0.338353	0.744175	1.57	0.520901		27.27	24.97	58.88	69.77	55.62	48.64		1	+	1256532	1256873	113	-	anti-sigma factor antagonist
LIC11026	79.0159	72.0581	85.9737	0.838142	-0.254734	0.716683	0.939594	0.300532	0.126857		63.16	65.31	87.71	77.19	87.87	92.86		1	+	1256897	1259905	1002	-	hypothetical protein
LIC11027	15.2783	12.2638	18.2927	0.670419	-0.576865	0.236841	0.684906	0.0733336	2.45368		12.92	13.45	10.43	9.65	16.93	28.3		1	+	1259919	1260515	198	-	hypothetical protein
LIC11028	140.885	122.082	159.688	0.764503	-0.387406	0.539566	0.862039	0.506848	1.4197		111.96	96.04	158.24	109.11	197.5	172.46		1	+	1260519	1268285	2588	-	hypothetical protein
LIC11029	1.06706	1.3232	0.810917	1.63173	0.706406	1	1	0.292951	0.00515501		1.44	1.92	0.61	0.74	0.81	0.88		1	-	1268775	1269086	103	-	hypothetical protein
LIC11030	10.0046	18.3662	1.64312	11.1776	3.48254	2.03e-06	0.000178139	23.4499	0.0752167		48.8	3.84	2.45	0.74	2.42	1.77		1	-	1269359	1270393	344	-	lipoprotein
LIC11031	0.1474	0	0.2948	0		1	1	0	0.855821		0	0	0	0	0	0.88		1	+	1271385	1271780	131	-	transposase, ISlin1
LIC11032	0.123708	0	0.247416	0		1	1	0	0.713119		0	0	0	0.74	0	0		1	+	1271749	1272663	304	-	transposase, ISlin1
LIC11033	3.09508	4.83702	1.35313	3.57468	1.83781	0.0459885	0.336154	3.5144	0.101585		0	9.6	4.91	1.48	0.81	1.77		1	+	1272711	1272899	62	-	hypothetical protein
LIC11034	5.71825	6.23845	5.19806	1.20015	0.263215	0.551611	0.867605	1.52508	1.0396		10.05	1.92	6.75	2.23	8.06	5.31		1	-	1273560	1274459	299	-	hypothetical protein
LIC11035	7.46291	5.87919	9.04664	0.649876	-0.621764	0.325249	0.735102	0.00373615	0.221255		5.74	5.76	6.13	10.39	9.67	7.08		1	-	1274487	1274864	125	-	hypothetical protein
LIC11036	13.0272	14.9015	11.1528	1.33613	0.418055	0.704062	0.936615	3.32238	0.198274		8.61	26.89	9.2	8.91	11.29	13.27		1	-	1274891	1275997	368	-	hypothetical protein
LIC11037	18.8084	17.4106	20.2063	0.861641	-0.214841	0.923228	1	2.18917	0.65758		20.1	5.76	26.37	16.33	26.6	17.69		1	+	1275996	1277093	365	htrA	periplasmic trypsin-like serine protease
LIC11038	74.9254	73.031	76.8199	0.950679	-0.0729699	0.912033	1	1.74863	0.42859		106.22	44.18	68.69	62.35	90.28	77.83		1	+	1277134	1278438	434	-	aminotransferase
LIC11039	12.3832	12.6926	12.0738	1.05125	0.0721107	1	1	0.927541	0.0904174		18.66	9.6	9.81	13.36	10.48	12.38		1	+	1278471	1279241	256	murI	glutamate racemase
LIC11040	6.75887	5.58249	7.93524	0.703506	-0.507365	0.445471	0.826941	0.592977	0.487601		8.61	3.84	4.29	5.94	7.25	10.61		1	+	1279584	1280303	239	-	hemolysin
LIC11041	14.1852	11.9472	16.4232	0.727457	-0.459067	0.297252	0.726791	0.272482	0.0896934		10.05	15.37	10.43	17.07	14.51	17.69		1	-	1280406	1280828	140	-	hypothetical protein
LIC11042	2.33601	3.34498	1.32703	2.52064	1.33379	0.0963385	0.46906	2.02607	0.0760287		5.74	0	4.29	1.48	1.61	0.88		1	-	1282369	1282917	182	-	hypothetical protein
LIC11043	0.859779	0.887357	0.832202	1.06628	0.092581	1	1	0.634877	0.68693		1.44	0	1.23	0	1.61	0.88		1	-	1282914	1283306	130	-	hypothetical protein
LIC11044	2.09522	1.45808	2.73237	0.533631	-0.906086	0.671569	0.92016	0.71745	1.00868		0	1.92	2.45	2.97	0.81	4.42		1	-	1283897	1284412	171	-	hypothetical protein
LIC11045	11.1255	9.04942	13.2017	0.685476	-0.544823	0.417198	0.805222	1.94912	0.917892		1.44	13.45	12.27	16.33	15.32	7.96		1	-	1284628	1285884	418	-	adenylate or guanylate cyclase
LIC11046	60.7489	57.1972	64.3005	0.889529	-0.168886	0.471648	0.836965	1.12442	0.663093		47.37	80.68	43.55	48.25	67.71	76.94		1	+	1286646	1287848	400	-	hypothetical protein
LIC11047	11.4291	6.46558	16.3926	0.394421	-1.34219	0.0585051	0.38215	0.453564	3.1461		5.74	3.84	9.81	6.68	17.73	24.76		1	+	1288058	1288627	189	-	hypothetical protein
LIC11048	21.926	13.9107	29.9414	0.464596	-1.10595	0.00707236	0.104218	0.362134	5.24957		11.48	19.21	11.04	50.47	13.7	25.65		1	-	1289141	1289971	276	-	molybdate metabolism regulator
LIC11049	8.79816	7.75043	9.8459	0.787173	-0.345247	0.460723	0.832322	0.302646	0.742462		10.05	7.68	5.52	13.36	6.45	9.73		1	-	1290179	1291135	318	-	hypothetical protein
LIC11050	63.692	54.1481	73.2359	0.739365	-0.435642	0.382793	0.779551	0.268861	0.331755		58.85	42.26	61.33	61.61	74.97	83.13		1	+	1291814	1293163	449	ank3	ankyrin
LIC11051	12.5472	14.3524	10.742	1.33611	0.418036	0.548391	0.866045	5.07734	0.00526591		28.71	5.76	8.59	11.13	10.48	10.61		1	-	1293343	1295400	685	-	hypothetical protein
LIC11052	8.62696	9.68697	7.56696	1.28017	0.356332	0.632099	0.90153	0.16582	0.0435183		11.48	9.6	7.97	6.68	8.06	7.96		1	+	1296350	1297447	365	-	hypothetical protein
LIC11053	1.85797	2.415	1.30093	1.85636	0.892478	0.461061	0.832322	0.073158	0.849626		2.87	1.92	2.45	1.48	2.42	0		1	-	1298134	1298796	220	-	hypothetical protein
LIC11054	9.68934	10.5204	8.85826	1.18764	0.248097	0.455949	0.831131	0.79945	1.08586		12.92	5.76	12.88	6.68	13.7	6.19		1	+	1299824	1300234	136	-	hypothetical protein
LIC11055	20.0394	18.711	21.3679	0.875659	-0.191558	0.513511	0.848117	0.991035	0.142572		27.27	15.37	13.49	24.49	20.15	19.46		1	-	1300352	1301146	264	-	hypothetical protein
LIC11056	2.38254	2.28013	2.48495	0.917575	-0.124101	0.823743	0.977157	1.0391	1.04812		4.31	1.92	0.61	2.23	0.81	4.42		1	-	1301205	1301768	187	-	hypothetical protein
LIC11057	5.26131	6.06797	4.45465	1.36217	0.445902	0.788665	0.968062	0.919919	0.5942		4.31	9.6	4.29	6.68	4.03	2.65		1	-	1301784	1303154	456	-	hypothetical protein
LIC11058	26.3661	45.4745	7.25771	6.26569	2.64747	6.13e-09	8.69e-07	0.287654	0.393569		41.63	51.86	42.93	4.45	12.9	4.42		1	-	1303317	1303913	198	lemA	lipoprotein
LIC11059	43.2147	81.5639	4.8655	16.7637	4.06727	6.47e-16	2.65e-13	13.0408	0.00128187		54.54	145.99	44.16	4.45	4.84	5.31		1	-	1303980	1304252	90	-	hypothetical protein
LIC11060	36.5822	37.3578	35.8065	1.04333	0.0611894	0.928115	1	0.141166	2.25979		33.01	42.26	36.8	49.73	16.12	41.57		1	-	1305290	1306660	456	-	hypothetical protein
LIC11061	51.9387	66.6885	37.1889	1.79324	0.842565	0.0307921	0.265663	0.0488637	0.316965		64.59	71.07	64.4	40.82	27.41	43.34		1	+	1306896	1309742	948	ftsK	cell division protein
LIC11062	12.9217	8.15505	17.6884	0.46104	-1.11704	0.0642503	0.392824	0.281876	0.298389		5.74	7.68	11.04	17.07	20.96	15.03		1	+	1311361	1311984	207	-	hypothetical protein
LIC11063	23.3618	25.4987	21.2248	1.20136	0.264668	0.39181	0.785396	0.969832	0.220936		15.79	28.81	31.89	23.75	16.93	22.99		1	-	1312650	1313606	318	lgt	prolipoprotein diacylglyceryl transferase
LIC11064	49.3172	56.364	42.2703	1.33342	0.415128	0.286377	0.719164	0.52563	1.7244		43.06	65.31	60.72	64.58	33.05	29.19		1	-	1314005	1315021	338	-	membrane associated metalloendopeptidase
LIC11065	102.231	87.4183	117.043	0.746891	-0.42103	0.417633	0.805222	0.46414	0.701388		66.03	86.44	109.79	97.98	143.49	109.67		1	+	1315075	1316538	487	pcnB	poly A polymerase
LIC11066	143.685	128.417	158.953	0.80789	-0.30777	0.50123	0.848117	0.0514742	0.0613393		126.31	119.09	139.84	149.19	168.48	159.19		1	-	1317692	1319623	643	recJ	single-stranded DNA exonuclease
LIC11067	100.468	97.3196	103.615	0.939238	-0.0904376	0.667007	0.919383	0.25589	0.163217		103.35	109.49	79.12	103.17	92.7	114.97		1	-	1319626	1319946	106	-	hypothetical protein
LIC11068	8.79044	11.6619	5.91902	1.97023	0.978367	0.0440463	0.327928	0.487416	0.110298		10.05	9.6	15.33	5.2	7.25	5.31		1	-	1320583	1321314	243	-	lysozyme precursor
LIC11069	21.9856	21.7932	22.1779	0.982654	-0.0252446	0.73734	0.946953	0.973631	0.325545		30.14	21.13	14.11	22.27	17.73	26.53		1	+	1321902	1322321	139	-	hypothetical protein
LIC11070	47.93	55.1945	40.6656	1.35728	0.440717	0.19718	0.636508	0.957256	0.101893		68.9	38.42	58.27	42.31	35.47	44.22		1	-	1322318	1323484	388	-	alcohol dehydrogenase
LIC11071	234.787	311.369	158.205	1.96814	0.976831	0.00948362	0.127977	0.215228	0.0888393		274.16	349.6	310.35	180.37	148.32	145.93		1	-	1323561	1323884	107	-	hypothetical protein
LIC11072	22.7007	21.275	24.1263	0.881816	-0.18145	1	1	0.666573	0.213929		15.79	19.21	28.83	27.46	20.15	24.76		1	-	1323897	1324649	250	-	tetrapyrrole (corrin/porphyrin) methylase
LIC11073	32.1784	34.2971	30.0598	1.14096	0.19025	0.808689	0.972644	1.5267	0.398843		50.24	26.89	25.76	34.89	22.57	32.72		1	-	1324646	1325416	256	-	lipoprotein
LIC11074	192.33	214.403	170.256	1.2593	0.332621	0.645897	0.907471	1.14754	0.0660202		242.58	265.08	135.55	183.34	170.89	156.54		1	+	1325501	1326199	232	-	hypothetical protein
LIC11075	42.3805	50.6611	34.0999	1.48566	0.571109	0.184183	0.620908	0.454486	0.0371902		61.72	46.1	44.16	36.37	31.44	34.49		1	-	1327258	1329186	642	nadE	NH(3)-dependent NAD(+) synthetase
LIC11076	14.5961	14.7214	14.4708	1.01732	0.02477	1	1	0.130073	0.172075		17.22	13.45	13.49	14.1	16.93	12.38		1	+	1329282	1329866	194	pyrE	uridine 5-monophosphate synthase
LIC11077	6.86359	7.49208	6.23511	1.2016	0.264952	0.527287	0.854255	0.765457	0.315359		10.05	3.84	8.59	4.45	8.06	6.19		1	+	1329838	1330566	242	-	hypothetical protein
LIC11078	0.996537	0.887357	1.10572	0.802517	-0.317397	1	1	0.591442	0.262895		1.44	0	1.23	0.74	0.81	1.77		1	-	1330614	1331306	230	-	hypothetical protein
LIC11079	8.72699	7.44946	10.0045	0.744609	-0.425445	0.591048	0.886212	0.135297	0.112804		8.61	5.76	7.97	9.65	8.87	11.5		1	-	1332138	1333049	303	-	hypothetical protein
LIC11080	13.6981	15.9708	11.4255	1.39782	0.483183	0.18005	0.617431	0.327883	2.32819		12.92	15.37	19.63	6.68	7.25	20.34		1	-	1333110	1335584	824	-	ABC transporter
LIC11081	6.92958	7.13008	6.72907	1.05959	0.0835095	1	1	4.22806	2.28215		15.79	1.92	3.68	2.97	4.84	12.38		1	-	1335590	1336285	231	-	ABC transporter ATP-binding protein
LIC11082	58.1778	88.3027	28.0529	3.14772	1.65431	3.47e-05	0.00202743	0.280049	0.834466		80.38	99.89	84.64	45.28	18.54	20.34		1	-	1337006	1338130	374	-	hypothetical protein
LIC11083	0	0	0								0	0	0	0	0	0		1	-	1338127	1338399	90	-	hypothetical protein
LIC11084	22.1122	21.2479	22.9764	0.924771	-0.112832	0.746596	0.953945	0.382145	0.795333		17.22	26.89	19.63	17.07	30.63	21.23		1	+	1338573	1339718	381	-	hypothetical protein
LIC11085	13.7785	18.3943	9.16269	2.00752	1.00542	0.0684411	0.407936	0.81201	0.0601149		24.4	17.29	13.49	8.16	10.48	8.84		1	-	1340307	1341671	454	-	RNA methyltransferase
LIC11086	2.12497	1.29625	2.95368	0.438859	-1.18817	0.541527	0.862039	0.696064	0.385943		1.44	0	2.45	3.71	1.61	3.54		1	-	1341853	1342839	328	-	hypothetical protein
LIC11087	1.74528	1.96349	1.52707	1.28579	0.362659	1	1	1.09719	1.14358		1.44	3.84	0.61	2.97	1.61	0		1	-	1342839	1343717	292	-	lipoprotein
LIC11088	1.94584	1.48503	2.40665	0.617051	-0.696538	0.333161	0.74024	1.90679	0.191521		0	3.84	0.61	2.23	3.22	1.77		1	-	1343689	1344888	399	-	cytochrome c peroxidase
LIC11089	4.98923	5.72865	4.2498	1.34798	0.430799	1	1	1.58369	0.342264		5.74	9.6	1.84	4.45	5.64	2.65		1	-	1344935	1345882	315	-	hypothetical protein
LIC11090	15.9496	14.8478	17.0514	0.870764	-0.199646	0.912851	1	1.79471	0.517242		7.18	13.45	23.92	17.81	20.96	12.38		1	-	1345998	1346435	145	-	lipoprotein
LIC11091	55.936	54.7512	57.1208	0.958516	-0.061126	0.857182	0.987153	0.818975	0.230284		37.32	57.63	69.31	53.44	51.59	66.33		1	-	1346432	1346917	161	-	hypothetical protein
LIC11092	36.9676	30.492	43.4431	0.701884	-0.510695	0.18901	0.627594	0.0797117	0.966395		34.45	28.81	28.21	52.7	47.56	30.07		1	+	1347036	1348934	632	-	hypothetical protein
LIC11093	20.8028	18.6738	22.9318	0.81432	-0.296332	0.603233	0.888871	2.35594	0.0458281		5.74	28.81	21.47	22.27	21.76	24.76		1	+	1349308	1350201	297	-	glycosyl transferase
LIC11094	1.14007	2.28013	0			0.0214629	0.215447	1.40835	0		4.31	1.92	0.61	0	0	0		1	+	1350697	1350882	61	-	hypothetical protein
LIC11095	38.0651	26.7139	49.4162	0.54059	-0.887392	0.0369731	0.29936	0.345373	0.542936		18.66	32.65	28.83	59.38	41.11	47.76		1	+	1351221	1352327	368	-	adenylate/guanylate cyclase
LIC11096	17.0331	15.099	18.9672	0.796058	-0.329054	0.318963	0.733496	0.750467	0.148413		14.35	21.13	9.81	16.33	19.35	21.23		1	-	1352324	1352638	104	-	hypothetical protein
LIC11097	12.146	15.4879	8.80404	1.75919	0.814908	0.180687	0.617431	2.31698	0.094421		8.61	24.97	12.88	10.39	8.06	7.96		1	-	1352635	1353876	413	-	hypothetical protein
LIC11098	5.02336	5.53987	4.50685	1.22921	0.297733	0.89148	0.996726	0.330244	0.658535		7.18	5.76	3.68	6.68	2.42	4.42		1	-	1353873	1355153	426	-	hypothetical protein
LIC11099	4.25788	3.37193	5.14383	0.655529	-0.609268	0.467566	0.836046	0.679759	0.848027		5.74	1.92	2.45	5.94	2.42	7.08		1	-	1355515	1356066	183	-	hypothetical protein
LIC11100	3.61849	3.37193	3.86505	0.872417	-0.196911	0.750972	0.956052	0.762891	1.60747		5.74	1.92	2.45	6.68	4.03	0.88		1	+	1357320	1357508	62	-	hypothetical protein
LIC11101	66.8726	67.6738	66.0713	1.02425	0.0345726	0.684876	0.927945	1.04236	0.806742		83.25	76.83	42.93	76.45	75.77	45.99		1	+	1357501	1359183	560	ilvD	dihydroxy-acid dehydratase
LIC11102	0.258058	0	0.516117	0		0.515993	0.848117	0	0.378636		0	0	0	0.74	0.81	0		1	-	1359655	1359855	66	-	hypothetical protein
LIC11103	1.2435	0.817785	1.66922	0.489921	-1.02938	1	1	1.84369	0.482895		0	0	2.45	0.74	1.61	2.65		1	-	1360478	1361611	377	-	alpha/beta fold family hydrolase
LIC11104	4.63661	4.69086	4.58236	1.02368	0.0337639	0.697975	0.935033	0.692704	2.07056		2.87	3.84	7.36	2.23	8.87	2.65		1	-	1362607	1363278	223	-	aminopeptidase
LIC11105	62.2669	60.5214	64.0125	0.945462	-0.0809083	0.912328	1	0.516584	1.24903		67.46	44.18	69.92	50.47	54.01	87.56		1	-	1363559	1366936	1125	mcm1	methylmalonyl-CoA mutase
LIC11106	15.1448	13.1242	17.1654	0.764571	-0.387277	0.468352	0.836046	0.0584575	0.171739		14.35	11.53	13.49	19.3	14.51	17.69		1	-	1366973	1367770	265	plsC	acyltransferase
LIC11107	19.4439	23.8177	15.0701	1.58047	0.660351	0.168014	0.598612	0.0394432	0.0323582		24.4	24.97	22.08	15.59	13.7	15.92		1	+	1368007	1368972	321	pgpB	phosphatidylglycerophosphatase B
LIC11108	18.3222	20.0143	16.6301	1.2035	0.267241	0.333414	0.74024	1.18154	0.231921		21.53	11.53	26.99	15.59	20.15	14.15		1	+	1368974	1370260	428	-	polysaccharide exporter
LIC11109	40.0238	45.7502	34.2975	1.33392	0.415676	0.255717	0.700783	0.522325	0.559972		55.98	36.5	44.77	23.75	41.11	38.03		1	+	1370257	1371969	570	-	hypothetical protein
LIC11110	57.2383	64.5546	49.9219	1.29311	0.370849	0.256644	0.700783	0.197492	0.180936		55.98	65.31	72.37	55.67	41.92	52.18		1	-	1371949	1372863	304	-	histidine kinase response regulator hybrid protein
LIC11111	22.346	28.7628	15.9292	1.80566	0.852528	0.0171412	0.193706	1.69015	0.273674		21.53	23.05	41.71	18.56	17.73	11.5		1	-	1372900	1374237	445	htrA2	HtrA2
LIC11112	22.2645	28.828	15.7011	1.83605	0.876607	0.0324316	0.27657	0.772093	0.424257		20.1	32.65	33.73	20.78	11.29	15.03		1	-	1374234	1375688	484	-	serine protease
LIC11113	11.6099	15.6741	7.54567	2.07723	1.05466	0.0289672	0.256474	0.156778	0.00758612		15.79	13.45	17.79	7.42	7.25	7.96		1	-	1375681	1376544	287	-	hypothetical protein
LIC11114	1.59916	1.91386	1.28446	1.49	0.575316	1	1	4.5525	1.42247		5.74	0	0	2.97	0	0.88		1	+	1376518	1376712	64	-	hypothetical protein
LIC11115	135.35	114.429	156.272	0.732244	-0.449603	0.20052	0.640135	0.0267271	0.772454		122.01	113.33	107.95	184.82	162.83	121.16		1	+	1376758	1377615	285	sseA	thiosulfate sulfurtransferase
LIC11116	10.6454	12.1446	9.14622	1.32783	0.409067	0.461074	0.832322	0.425384	0.0493384		15.79	9.6	11.04	9.65	8.06	9.73		1	+	1377814	1378308	164	-	hypothetical protein
LIC11117	22.5055	22.2631	22.748	0.978687	-0.0310799	0.964639	1	0.014278	0.691235		22.97	21.13	22.69	28.95	23.38	15.92		1	+	1378405	1380564	719	malZ	alpha-glucosidase
LIC11118	10.0581	9.25814	10.858	0.852655	-0.229965	0.673609	0.921492	0.735361	0.167969		5.74	13.45	8.59	8.91	11.29	12.38		1	+	1380629	1381045	138	-	hypothetical protein
LIC11119	14.9038	16.0219	13.7856	1.16222	0.216888	0.794711	0.969235	0.967	0.0478223		22.97	13.45	11.65	12.62	13.7	15.03		1	-	1381452	1382687	411	-	hypothetical protein
LIC11120	2.7333	2.53421	2.9324	0.864211	-0.210545	0.694619	0.93377	2.205	0.950177		0	5.76	1.84	4.45	0.81	3.54		1	+	1383277	1383579	100	-	hypothetical protein
LIC11121	5.70255	3.46419	7.94092	0.436245	-1.19679	0.102575	0.483848	0.0331696	0.490572		2.87	3.84	3.68	9.65	8.87	5.31		1	+	1383576	1384616	346	-	hypothetical protein
LIC11122	11.5308	10.7249	12.3368	0.869338	-0.202011	1	1	0.742206	0.95345		12.92	5.76	13.49	9.65	9.67	17.69		1	+	1386042	1386650	202	-	lipoprotein
LIC11123	32.8084	29.1644	36.4524	0.80007	-0.321802	0.265389	0.704295	0.501988	0.390716		30.14	36.5	20.85	42.31	29.02	38.03		1	+	1386807	1387808	333	purM	phosphoribosylaminoimidazole synthetase
LIC11124	30.0905	26.1108	34.0702	0.766383	-0.383863	0.319767	0.73397	1.43114	0.206531		40.19	17.29	20.85	28.95	37.89	35.38		1	+	1387819	1389069	416	-	chloride channel
LIC11125	3.69874	2.45762	4.93985	0.49751	-1.0072	0.302382	0.728998	1.02768	1.95134		4.31	0	3.07	6.68	7.25	0.88		1	-	1389130	1390092	320	-	GGDEF family protein
LIC11126	7.82925	5.92181	9.73669	0.608196	-0.717392	0.302351	0.728998	0.242196	1.02127		7.18	3.84	6.75	12.62	11.29	5.31		1	-	1390199	1391134	311	-	GGDEF family protein
LIC11127	5.22156	5.14665	5.29648	0.971711	-0.0414014	1	1	1.2182	1.05054		8.61	1.92	4.91	8.16	2.42	5.31		1	-	1391208	1392149	313	-	GGDEF family protein
LIC11128	14.0569	16.2874	11.8264	1.37721	0.461749	0.244081	0.690437	0.267904	0.0513067		15.79	13.45	19.63	12.62	10.48	12.38		1	-	1392236	1393162	308	-	GGDEF family protein
LIC11129	6.85298	5.42768	8.27829	0.655652	-0.608997	0.281405	0.714141	0.326934	0.372952		4.31	7.68	4.29	8.16	10.48	6.19		1	-	1393186	1394139	317	-	GGDEF family protein
LIC11130	8.4426	8.3595	8.52571	0.980505	-0.0284028	0.789997	0.968062	0.534787	0.328089		5.74	7.68	11.65	8.91	10.48	6.19		1	-	1394159	1395106	315	-	GGDEF family protein
LIC11131	5.44608	3.84613	7.04602	0.545858	-0.873403	0.492924	0.84638	0.796071	0.343901		2.87	1.92	6.75	5.2	8.87	7.08		1	-	1395227	1396186	319	-	GGDEF family protein
LIC11132	55.3912	55.1318	55.6505	0.99068	-0.013509	0.899095	1	0.175856	0.257727		63.16	53.78	48.45	60.86	45.95	60.14		1	-	1397604	1399031	475	pykA	pyruvate kinase
LIC11134	35.0848	42.2136	27.9559	1.51	0.594553	0.263812	0.704295	2.35867	0.168862		63.16	36.5	26.99	23.01	29.02	31.84		1	+	1399134	1400042	302	-	histone deacetylase
LIC11135	39.6836	33.2281	46.1392	0.72017	-0.47359	0.374241	0.775608	0.923166	0.110943		43.06	19.21	37.41	41.57	49.98	46.87		1	+	1400045	1400860	271	-	hypothetical protein
LIC11136	29.3924	29.9128	28.8721	1.03604	0.0510847	0.698524	0.935088	0.226074	0.0368154		27.27	26.89	35.57	26.72	29.83	30.07		1	+	1400862	1401971	369	-	response regulator
LIC11137	18.5766	21.0974	16.0558	1.31401	0.393972	0.656657	0.912951	1.30806	0.947072		17.22	30.73	15.33	20.78	18.54	8.84		1	+	1402166	1403341	391	-	hypothetical protein
LIC11138	19.9167	17.9968	21.8366	0.82416	-0.279004	0.628802	0.900999	0.309928	0.273		21.53	13.45	19.01	25.98	20.96	18.57		1	-	1403382	1404887	501	-	hypothetical protein
LIC11139	78.0084	91.6086	64.4083	1.42231	0.508236	0.406995	0.799238	5.26526	0.0751573		55.98	157.51	61.33	65.32	58.04	69.87		1	-	1405220	1405762	180	-	hypothetical protein
LIC11140	117.714	127.7	107.728	1.18538	0.245355	0.515793	0.848117	0.0415654	0.117032		133.49	130.62	118.99	95.75	116.88	110.55		1	-	1405759	1407699	646	galA	alpha-galactosidase
LIC11141	73.5512	68.7345	78.3679	0.877074	-0.189229	0.572229	0.875654	0.151338	0.323225		78.95	65.31	61.95	74.22	91.9	68.98		1	+	1407816	1408454	212	-	ribonuclease D
LIC11142	103.931	71.4576	136.404	0.523869	-0.932722	0.0186033	0.204985	0.0292188	0.68636		76.08	65.31	72.99	110.59	158	140.62		1	+	1408451	1409830	459	radA	DNA repair protein RadA
LIC11143	6.91641	5.35536	8.47746	0.631718	-0.662647	0.178515	0.614972	3.68003	0.548586		12.92	1.92	1.23	6.68	7.25	11.5		1	+	1410203	1410793	196	-	metal dependent phosphohydrolase
LIC11144	6.27628	5.39646	7.1561	0.754106	-0.407161	1	1	2.51424	0.3045		0	5.76	10.43	8.91	7.25	5.31		1	-	1411750	1412139	129	-	lipoprotein
LIC11145	3.94414	5.5242	2.36408	2.33672	1.22449	0.36194	0.766582	2.16861	0.346035		5.74	9.6	1.23	3.71	1.61	1.77		1	-	1412482	1413405	307	-	short chain dehydrogenase
LIC11146	13.0949	21.3601	4.82977	4.42259	2.14489	5.94e-05	0.00308159	0.257639	0.686906		20.1	24.97	19.01	2.97	8.87	2.65		1	+	1413750	1414703	317	-	DeoR family transcriptional regulator
LIC11147	25.3244	27.1427	23.5061	1.15471	0.207527	0.964855	1	1.34167	0.579933		25.84	38.42	17.17	17.07	23.38	30.07		1	+	1414978	1415457	159	ntaB	nitrilotriacetate monooxygenase component B
LIC11148	11.5489	13.8567	9.24099	1.49949	0.58447	0.215263	0.658442	0.153749	0.196339		11.48	15.37	14.72	8.16	8.06	11.5		1	+	1416118	1416756	212	ruvA	DNA helicase subunit A
LIC11149	536.579	678.765	394.393	1.72104	0.783277	0.072842	0.41734	0.00866413	0.00317497		701.91	664.62	669.77	405.27	386.12	391.79		1	+	1418081	1418896	271	-	membrane metalloendopeptidase
LIC11150	50.8566	54.6152	47.0979	1.15961	0.21364	0.380517	0.777794	0.913519	0.0919045		61.72	36.5	65.63	43.79	52.4	45.1		1	+	1418897	1419709	270	-	nonspecific acid phosphatase precursor
LIC11151	8.67578	7.01361	10.3379	0.678434	-0.559719	0.484982	0.844359	0.47136	1.52367		8.61	3.84	8.59	10.39	15.32	5.31		1	+	1420318	1421043	241	-	hypothetical protein
LIC11152	9.53049	10.3613	8.69964	1.19101	0.252184	0.377781	0.777078	2.01086	0.875784		4.31	9.6	17.17	10.39	11.29	4.42		1	-	1421846	1422724	292	-	pseudouridylate synthase, 23S RNA-specific
LIC11153	0.507933	0.478464	0.537401	0.89033	-0.167588	1	1	1.43539	1.48913		1.44	0	0	0	1.61	0		1	-	1422708	1422911	67	-	hypothetical protein
LIC11154	47.2958	54.3668	40.2247	1.35158	0.434647	0.379483	0.77749	3.11377	0.212904		86.12	36.5	40.48	46.76	40.31	33.61		1	+	1423318	1423929	203	-	transcriptional regulator
LIC11155	6.32248	7.10587	5.53908	1.28286	0.359364	0.388759	0.785396	0.435611	0.572728		5.74	5.76	9.81	8.16	4.03	4.42		1	+	1424320	1425306	328	-	hypothetical protein
LIC11156	101.083	78.3176	123.848	0.632367	-0.661167	0.123457	0.523224	0.398575	0.0669088		55.98	84.52	94.45	132.12	120.92	118.51		1	-	1425855	1427324	489	-	hypothetical protein
LIC11157	4.25854	6.60045	1.91663	3.44377	1.78399	0.00413576	0.0758017	2.01527	0.110349		4.31	3.84	11.65	1.48	1.61	2.65		1	-	1427596	1427841	81	-	hypothetical protein
LIC11158	29.7326	25.696	33.7693	0.760927	-0.394169	0.277383	0.712086	0.35488	2.37386		22.97	32.65	21.47	40.08	16.12	45.1		1	+	1428666	1429103	145	-	Fur family transcriptional regulator
LIC11159	44.1449	40.9455	47.3443	0.864845	-0.209487	0.43071	0.817435	0.297188	3.87137		37.32	49.94	35.57	78.68	30.63	32.72		1	-	1429100	1430572	490	-	dihydrolipoamide dehydrogenase
LIC11160	21.8145	22.2178	21.4113	1.03767	0.0533425	0.962757	1	0.994231	0.860504		31.58	17.29	17.79	25.98	24.99	13.27		1	+	1430923	1431480	185	-	hypothetical protein
LIC11161	4.56408	3.87308	5.25507	0.737017	-0.440229	0.787021	0.967429	0.145006	0.872229		2.87	3.84	4.91	2.97	4.84	7.96		1	+	1431985	1432797	270	-	phenazine biosynthesis-like protein
LIC11162	20.0587	21.1243	18.993	1.11222	0.153439	0.87538	0.993193	1.75393	0.832653		17.22	32.65	13.49	25.98	17.73	13.27		1	+	1433123	1433656	177	-	hypothetical protein
LIC11163	11.3992	9.6827	13.1157	0.738254	-0.43781	0.559264	0.870439	0.27372	0.637776		7.18	9.6	12.27	16.33	8.87	14.15		1	+	1433679	1434266	195	-	hypothetical protein
LIC11164	5.14895	6.28107	4.01683	1.56369	0.644952	0.255378	0.700783	3.29576	1.20155		11.48	0	7.36	5.94	0.81	5.31		1	-	1434458	1434742	94	-	hypothetical protein
LIC11165	11.9104	13.1641	10.6568	1.23527	0.30483	0.650161	0.908049	4.581	0.54568		25.84	3.84	9.81	14.1	7.25	10.61		1	-	1434838	1435164	108	-	nucleotidyltransferase
LIC11166	9.64873	9.38173	9.91573	0.946146	-0.0798649	0.686378	0.928356	1.11436	1.02405		5.74	7.68	14.72	5.2	11.29	13.27		1	-	1435252	1435995	247	smtA	SAM-dependent methyltransferase
LIC11167	39.9125	55.2099	24.6152	2.24292	1.16538	0.000653437	0.0203497	3.38233	0.575035		31.58	51.86	82.19	34.89	17.73	21.23		1	+	1436055	1437209	384	-	lipoprotein
LIC11168	4.46007	5.2503	3.66983	1.43066	0.516686	0.118286	0.515091	5.43783	0.688317		2.87	0	12.88	5.94	2.42	2.65		1	+	1437284	1437712	142	-	hypothetical protein
LIC11169	7.52017	7.29465	7.7457	0.941767	-0.0865579	1	1	0.507795	0.081442		4.31	9.6	7.97	8.91	7.25	7.08		1	-	1437785	1438438	217	-	hypothetical protein
LIC11170	0.827401	0.817785	0.837017	0.977023	-0.0335353	0.498099	0.848117	2.3264	0.834066		0	0	2.45	0.74	0	1.77		1	-	1438469	1438762	97	-	hypothetical protein
LIC11171	11.8766	11.2416	12.5116	0.89849	-0.154425	0.541464	0.862039	0.433196	0.251237		12.92	13.45	7.36	14.1	13.7	9.73		1	+	1439445	1440713	422	-	hypothetical protein
LIC11172	7.96071	5.44335	10.4781	0.519499	-0.944807	0.193065	0.633775	0.163507	0.280686		5.74	3.84	6.75	11.88	8.06	11.5		1	+	1440744	1441859	371	-	hypothetical protein
LIC11173	94.6311	93.3596	95.9026	0.973484	-0.0387712	0.627112	0.900999	0.889817	1.25372		84.69	124.86	70.53	128.41	71.74	87.56		1	+	1442153	1443652	499	-	hypothetical protein
LIC11174	2.54493	2.14099	2.94887	0.726037	-0.461886	0.850883	0.985178	0.208092	0.022071		1.44	1.92	3.07	2.97	3.22	2.65		1	-	1443941	1444138	65	-	hypothetical protein
LIC11175	15.3467	13.4479	17.2455	0.779791	-0.358841	0.438328	0.822017	0.102433	2.16004		11.48	15.37	13.49	25.24	18.54	7.96		1	-	1444815	1445909	364	eif	translation initiation factor
LIC11176	46.6946	66.204	27.1853	2.43529	1.28409	0.00335826	0.064774	2.7182	0.21514		47.37	96.04	55.2	34.14	21.76	25.65		1	+	1445966	1447033	355	-	hypothetical protein
LIC11177	179.37	254.189	104.551	2.43125	1.2817	0.00100079	0.0267167	1.01955	0.211812		288.51	290.05	184	82.39	104.79	126.47		1	+	1447238	1447702	154	-	hypothetical protein
LIC11178	13.6364	15.1729	12.0999	1.25397	0.326505	0.459486	0.832322	0.372704	0.168723		18.66	11.53	15.33	13.36	9.67	13.27		1	-	1447934	1448836	300	-	hypothetical protein
LIC11179	9.80141	11.0414	8.56143	1.28967	0.366998	1	1	2.68173	0.244655		17.22	13.45	2.45	10.39	6.45	8.84		1	+	1450318	1450851	177	-	rhodanese-related thiosulfate sulfurtransferase
LIC11180	14.7059	10.235	19.1768	0.533717	-0.905853	0.0406626	0.317302	0.462398	0.252284		14.35	9.6	6.75	19.3	16.12	22.11		1	+	1450848	1451714	288	lrr	hypothetical protein
LIC11181	12.5486	8.17926	16.918	0.483464	-1.04852	0.0267376	0.24442	1.77257	0.157107		15.79	3.84	4.91	18.56	14.51	17.69		1	+	1452607	1453743	378	-	hypothetical protein
LIC11182	160.032	184.72	135.344	1.36482	0.448707	0.399906	0.793152	3.01456	0.251651		124.88	290.05	139.23	158.1	115.27	132.66		1	+	1453795	1454316	173	-	hypothetical protein
LIC11183	19.4011	21.8725	16.9297	1.29196	0.369566	0.62857	0.900999	1.52802	0.0433536		15.79	32.65	17.17	16.33	18.54	15.92		1	-	1455096	1456142	348	-	hypothetical protein
LIC11184	2.38059	1.25363	3.50755	0.357408	-1.48435	0.233527	0.681168	0.503116	0.827279		0	1.92	1.84	2.23	5.64	2.65		1	+	1457272	1457871	199	-	lipoprotein
LIC11185	7.02901	3.75387	10.3041	0.364307	-1.45677	0.073615	0.420441	1.03245	0.620854		5.74	0	5.52	10.39	7.25	13.27		1	+	1458232	1458942	236	-	hypothetical protein
LIC11186	138.539	194.899	82.1788	2.37164	1.24589	0.00149468	0.0372054	0.962707	0.787435		183.73	243.95	157.01	117.28	53.2	76.06		1	+	1460017	1461582	521	flbC	flagellar protein
LIC11187	80.0103	92.8134	67.2072	1.381	0.465718	0.206821	0.645821	0.0149362	2.8189		91.87	90.28	96.29	107.63	33.86	60.14		1	+	1461597	1462391	264	flgD	flagellar hook assembly scaffolding protein
LIC11188	162.41	172.361	152.459	1.13054	0.177008	0.744792	0.953945	0.0784288	1.33766		179.42	182.48	155.17	210.8	120.11	126.47		1	+	1462419	1463813	464	flgE	flagellar hook protein FlgE
LIC11189	39.9901	51.6154	28.3648	1.8197	0.863701	0.021171	0.21451	2.39165	0.482622		73.21	30.73	50.91	24.49	22.57	38.03		1	+	1464048	1466030	660	-	hypothetical protein
LIC11190	0.478464	0.956929	0			0.207219	0.645821	2.87079	0		2.87	0	0	0	0	0		1	-	1466672	1467145	157	-	hypothetical protein
LIC11191	2.31442	2.98572	1.64312	1.81711	0.861643	0.286331	0.719164	0.449629	0.311538		1.44	3.84	3.68	0.74	2.42	1.77		1	+	1467284	1467580	98	-	transcriptional regulator
LIC11192	14.5177	11.5809	17.4546	0.663488	-0.591858	0.221689	0.666607	0.100813	0.979979		11.48	13.45	9.81	15.59	12.9	23.88		1	+	1468396	1468644	82	chpI	ChpI
LIC11193	14.6163	15.6627	13.57	1.15422	0.206916	0.894872	0.997491	0.444304	0.230078		18.66	17.29	11.04	15.59	14.51	10.61		1	+	1468631	1468951	106	chpK	ChpK
LIC11194	131.647	115.663	147.631	0.783464	-0.352061	0.309274	0.728998	2.0065	0.490731		57.42	176.72	112.85	121.73	171.7	149.46		1	-	1469951	1470943	330	-	citrate lyase
LIC11195	23.5664	23.0426	24.0903	0.956508	-0.0641505	0.762323	0.959433	0.106256	1.87377		25.84	23.05	20.24	35.63	23.38	13.27		1	-	1471083	1472018	311	argF	ornithine carbamoyltransferase
LIC11196	81.2397	59.9449	102.535	0.584631	-0.774403	0.120619	0.518452	0.553732	1.07384		50.24	48.02	81.57	76.45	124.14	107.01		1	+	1472822	1473289	155	-	hypothetical protein
LIC11197	91.7364	64.1856	119.287	0.538077	-0.894117	0.027017	0.245323	0.039773	0.355005		67.46	57.63	67.47	101.69	130.59	125.58		1	+	1473286	1473690	134	-	hypothetical protein
LIC11198	188.299	140.975	235.624	0.598305	-0.741048	0.131443	0.531839	0.420103	1.62581		142.1	99.89	180.93	161.81	288.58	256.48		1	+	1473693	1474964	423	-	adenylate/guanylate cyclase
LIC11199	23.3209	26.1163	20.5255	1.27238	0.347535	0.307656	0.728998	0.359942	1.85734		20.1	28.81	29.44	10.39	19.35	31.84		1	+	1475885	1478155	756	-	cyclic nucleotide binding patatin-like phospholipase
LIC11200	118.964	116.324	121.604	0.956581	-0.0640413	0.713785	0.939594	2.1688	3.22278		55.98	126.78	166.21	102.43	75.77	186.61		1	+	1478223	1480895	890	-	histidine kinase sensor protein
LIC11201	28.9914	31.1422	26.8406	1.16026	0.214454	0.342501	0.746774	1.65418	0.32974		17.22	32.65	43.55	20.78	31.44	28.3		1	+	1480899	1481357	152	-	response regulator
LIC11202	35.7296	35.0309	36.4283	0.961641	-0.0564292	0.730111	0.943764	1.5105	0.0495042		21.53	32.65	50.91	38.6	37.08	33.61		1	+	1481329	1482834	501	-	histidine kinase response regulator hybrid protein
LIC11203	24.8245	22.3669	27.2821	0.819839	-0.286587	0.824737	0.977157	3.71158	0.116239		15.79	9.6	41.71	28.95	29.02	23.88		1	+	1482846	1484060	404	-	response regulator
LIC11204	0.451862	0.408892	0.494832	0.826326	-0.275218	1	1	1.22668	1.38406		0	0	1.23	1.48	0	0		1	-	1484279	1484545	88	-	hypothetical protein
LIC11205	4.89278	3.58339	6.20217	0.577765	-0.791446	0.227296	0.671499	2.06238	0.791499		0	7.68	3.07	7.42	3.22	7.96		1	+	1484930	1485697	255	-	hypothetical protein
LIC11206	18.3286	20.6302	16.0271	1.28721	0.364246	0.812044	0.974136	3.63621	2.01068		14.35	36.5	11.04	11.88	9.67	26.53		1	+	1486484	1486882	132	-	hypothetical protein
LIC11207	42.2175	30.848	53.5871	0.575661	-0.796708	0.021906	0.218703	2.69747	3.3456		12.92	55.71	23.92	56.41	27.41	76.94		1	-	1487116	1488207	363	-	lipoprotein
LIC11208	19.2753	27.9151	10.6355	2.6247	1.39215	0.0152467	0.182366	2.07262	0.449898		34.45	34.58	14.72	14.84	6.45	10.61		1	-	1490026	1490112	87	tRNA-Leu-CAA	Leu tRNA
LIC11209	168.558	202.207	134.91	1.49883	0.58384	0.222852	0.66747	1.72478	0.0280609		179.42	284.29	142.91	132.12	143.49	129.12		1	-	1490135	1490539	134	-	hypothetical protein
LIC11210	29.9945	32.2042	27.7848	1.15906	0.212953	0.588237	0.883795	0.0446063	0.932411		30.14	34.58	31.89	25.98	19.35	38.03		1	+	1490648	1492678	676	-	hypothetical protein
LIC11211	7.04535	7.27196	6.81873	1.06647	0.0928418	1	1	0.182571	0.896799		8.61	7.68	5.52	10.39	5.64	4.42		1	-	1493811	1494875	354	-	hypothetical protein
LIC11212	1.19489	0.204446	2.18534	0.0935537	-3.41806	0.130435	0.530379	0.281265	0.159483		0	0	0.61	1.48	2.42	2.65		1	-	1494872	1495471	199	-	hypothetical protein
LIC11213	0.848886	0.613339	1.08443	0.565585	-0.822185	1	1	1.6892	0.752793		0	0	1.84	1.48	0	1.77		1	-	1495441	1495866	141	-	hypothetical protein
LIC11214	0	0	0								0	0	0	0	0	0		1	+	1495839	1496024	61	-	hypothetical protein
LIC11215	0.268701	0	0.537401	0		0.515669	0.848117	0	1.56824		0	0	0	0	1.61	0		1	-	1497517	1497780	87	-	hypothetical protein
LIC11216	83.9097	95.7604	72.059	1.32892	0.410251	0.199121	0.638992	1.5402	1.06042		58.85	122.94	105.49	53.44	63.68	99.05		1	+	1497838	1499562	574	-	methyl-accepting chemotaxis transducer transmembrane protein
LIC11217	6.28374	7.18672	5.38076	1.33563	0.417526	0.707304	0.936615	1.15737	3.15381		5.74	11.53	4.29	2.23	2.42	11.5		1	+	1499810	1500778	322	-	hypothetical protein
LIC11218	2.70374	2.68475	2.72274	0.986049	-0.0202683	0.607441	0.891138	2.42816	0.455681		0	1.92	6.13	1.48	4.03	2.65		1	+	1500989	1501762	257	-	hypothetical protein
LIC11219	502.052	859.874	144.23	5.96183	2.57575	4.75e-09	7.29e-07	3.74182	0.0761412		974.63	1177.49	427.5	106.88	133.01	192.8		1	+	1502226	1502807	193	ahpC	peroxiredoxin
LIC11220	175.199	208.624	141.773	1.47153	0.557318	0.238806	0.686203	1.09851	0.168523		262.68	220.9	142.29	160.33	121.72	143.27		1	+	1503299	1504714	471	-	ABC transporter permease
LIC11221	81.4332	56.6126	106.254	0.532805	-0.908319	0.0190604	0.206773	0.0130732	0.750642		58.85	57.63	53.36	83.13	114.47	121.16		1	+	1506718	1510293	1191	-	histidine kinase sensor protein
LIC11222	7.28066	7.59562	6.9657	1.09043	0.124899	1	1	0.802266	0.582274		5.74	11.53	5.52	8.91	4.03	7.96		1	+	1510799	1511737	312	-	hypothetical protein
LIC11223	4.73343	4.92226	4.5446	1.0831	0.115167	0.790977	0.968062	0.37984	0.166049		2.87	5.76	6.13	4.45	5.64	3.54		1	-	1511824	1513389	521	-	hypothetical protein
LIC11224	11.3916	9.94105	12.8422	0.774095	-0.369417	0.445921	0.826941	0.427969	0.389383		7.18	13.45	9.2	15.59	9.67	13.27		1	+	1513727	1514878	383	-	hypothetical protein
LIC11225	1.83377	1.86697	1.80058	1.03687	0.0522343	0.664839	0.918016	1.33756	1.22276		0	1.92	3.68	3.71	0.81	0.88		1	-	1514927	1515190	87	-	hypothetical protein
LIC11226	2.19915	2.78128	1.61702	1.72	0.78241	0.377221	0.777078	0.404888	0.877857		1.44	3.84	3.07	0.74	3.22	0.88		1	-	1515532	1515972	146	-	hypothetical protein
LIC11227	5.85131	7.06325	4.63937	1.52246	0.606402	0.238239	0.686203	0.525095	0.27346		4.31	7.68	9.2	2.97	5.64	5.31		1	-	1516730	1517458	242	-	hypothetical protein
LIC11228	7.03991	5.98711	8.0927	0.739816	-0.434761	0.845684	0.982949	0.882952	0.37791		4.31	3.84	9.81	8.91	5.64	9.73		1	-	1517473	1518942	489	-	hypothetical protein
LIC11229	15.2858	20.3989	10.1728	2.00525	1.00378	0.0240762	0.227026	0.978022	0.638848		12.92	24.97	23.31	7.42	8.06	15.03		1	-	1520105	1521124	339	yfjQ	divalent cation transport-related protein
LIC11230	29.0063	22.8381	35.1744	0.649282	-0.623083	0.104937	0.488397	0.0992168	1.05772		25.84	23.05	19.63	46.02	33.86	25.65		1	+	1521989	1524178	729	-	lipoprotein
LIC11231	15.9178	22.4633	9.37235	2.39676	1.26109	0.00368107	0.0699023	0.449704	0.13464		18.66	21.13	27.6	11.13	7.25	9.73		1	-	1525050	1525601	183	-	TetR family transcriptional regulator
LIC11232	65.9633	91.8817	40.0449	2.29447	1.19816	0.00435165	0.0782023	1.04086	3.28399		77.51	117.17	80.96	78.68	19.35	22.11		1	-	1525604	1526413	269	-	hypothetical protein
LIC11233	82.2381	74.5753	89.9008	0.829529	-0.269636	0.367333	0.771085	0.226148	0.543397		87.56	72.99	63.17	107.63	88.67	73.41		1	+	1526494	1527495	333	-	signal peptidase I
LIC11234	15.3664	12.5535	18.1793	0.690538	-0.534207	0.285831	0.719164	0.267452	2.3432		15.79	9.6	12.27	20.78	25.8	7.96		1	+	1527465	1527764	99	-	hypothetical protein
LIC11235	10.5985	7.33025	13.8668	0.52862	-0.919698	0.147518	0.562004	1.21874	2.24138		11.48	1.92	8.59	11.88	21.76	7.96		1	+	1527974	1528639	221	-	hypothetical protein
LIC11236	2.24406	1.0918	3.39632	0.321467	-1.63726	0.234568	0.683662	0.451067	0.737156		1.44	0	1.84	5.2	3.22	1.77		1	+	1528869	1529198	109	-	hypothetical protein
LIC11237	69.0484	85.8343	52.2624	1.64237	0.71578	0.0500826	0.351437	1.57212	0.757773		113.4	57.63	86.48	68.29	54.01	34.49		1	+	1529300	1530352	350	atpB	F0F1 ATP synthase subunit A
LIC11238	193.011	211.676	174.345	1.21412	0.279914	0.734908	0.946953	1.09554	1.10196		275.6	218.98	140.45	221.93	187.02	114.09		1	+	1530361	1530687	108	atpE	ATP synthase C chain
LIC11239	224.349	237.632	211.066	1.12587	0.171035	0.92794	1	0.553829	1.1213		274.16	267	171.73	273.89	216.04	143.27		1	+	1530691	1531212	173	atpF	F0F1 ATP synthase subunit B
LIC11240	98.3777	98.7496	98.0058	1.00759	0.010908	0.852892	0.985897	0.600477	1.26693		126.31	88.36	81.57	126.92	100.76	66.33		1	+	1531217	1531777	186	atpH	F0F1 ATP synthase subunit delta
LIC11241	382.681	432.981	332.382	1.30266	0.381462	0.575956	0.876953	0.696329	0.742906		486.6	516.71	295.63	418.63	353.88	224.64		1	+	1531767	1533278	503	atpA	F0F1 ATP synthase subunit alpha
LIC11242	183.197	190.494	175.9	1.08297	0.114991	0.855497	0.987028	0.144559	0.565668		213.87	190.17	167.44	181.11	210.39	136.2		1	+	1533293	1534153	286	atpG	F0F1 ATP synthase subunit gamma
LIC11243	264.899	283.201	246.597	1.14844	0.199673	0.886875	0.996409	0.673589	0.818845		305.74	345.76	198.11	288.73	282.14	168.92		1	+	1534171	1535574	467	atpD	F0F1 ATP synthase subunit beta
LIC11244	34.7378	36.6409	32.8348	1.11591	0.158226	0.973908	1	0.545978	0.938228		38.76	44.18	26.99	31.17	44.34	22.99		1	+	1535580	1535963	127	atpC	F0F1 ATP synthase subunit epsilon
LIC11245	22.4009	22.5825	22.2193	1.01635	0.0233919	0.825517	0.977157	0.518423	0.639353		15.79	24.97	26.99	27.46	15.32	23.88		1	+	1536022	1536327	101	-	hypothetical protein
LIC11246	214.496	223.597	205.395	1.08862	0.122502	0.545145	0.864133	0.342952	0.106869		198.08	199.77	272.94	201.15	188.63	226.41		1	+	1536340	1539645	1101	-	hypothetical protein
LIC11247	55.6792	63.8778	47.4806	1.34534	0.427974	0.123446	0.523224	1.35899	0.0260235		70.33	40.34	80.96	45.28	46.75	50.41		1	+	1539649	1541805	718	-	cGMP-specific phosphodiesterase
LIC11248	10.3391	13.2165	7.46169	1.77124	0.824761	0.0758406	0.427212	0.105852	0.771028		11.48	13.45	14.72	3.71	8.06	10.61		1	+	1541817	1543241	474	-	alginate o-acetyltransferase
LIC11249	7.02185	8.81955	5.22416	1.68822	0.755507	0.298783	0.727025	2.39262	0.741305		15.79	5.76	4.91	2.23	7.25	6.19		1	+	1543439	1544575	378	-	hypothetical protein
LIC11250	6.55977	8.86491	4.25462	2.0836	1.05908	0.0863615	0.454508	0.146068	0.0901819		7.18	9.6	9.81	5.2	4.03	3.54		1	-	1544712	1545146	144	-	hypothetical protein
LIC11251	0.494632	0.204446	0.784817	0.260502	-1.94064	0.647031	0.907471	0.613339	0.78725		0	0	0.61	0.74	1.61	0		1	-	1545597	1545779	60	-	hypothetical protein
LIC11252	2.62484	1.52765	3.72203	0.410434	-1.28478	0.178105	0.614972	0.0448706	1.53694		1.44	1.92	1.23	5.94	0.81	4.42		1	-	1545848	1546555	235	-	hypothetical protein
LIC11253	0.371124	0	0.742248	0		0.273009	0.706519	0	2.15322		0	0	0	2.23	0	0		1	+	1547237	1547458	73	-	hypothetical protein
LIC11254	6.56473	5.12671	8.00275	0.640619	-0.642463	0.46225	0.832322	0.369918	1.11467		2.87	5.76	6.75	11.13	4.03	8.84		1	-	1547869	1549134	421	-	lipoprotein
LIC11255	0	0	0								0	0	0	0	0	0		1	-	1550012	1550200	62	-	hypothetical protein
LIC11256	5.16197	7.7008	2.62315	2.9357	1.55371	0.0437951	0.327928	2.86084	1.57315		14.35	3.84	4.91	2.23	5.64	0		1	-	1551872	1552120	82	-	hypothetical protein
LIC11257	38.373	37.9416	38.8043	0.977768	-0.0324365	0.760248	0.959288	0.814056	0.355877		41.63	24.97	47.23	30.43	43.53	42.45		1	-	1552572	1554134	520	ppx	exopolyphosphatase
LIC11258	195.086	182.442	207.73	0.878264	-0.187274	0.715528	0.939594	0.508861	0.270038		221.05	130.62	195.66	227.13	220.07	176		1	+	1554326	1555348	340	mreB	rod shape-determining protein MreB
LIC11259	39.2077	34.6904	43.7251	0.793375	-0.333924	0.461831	0.832322	1.03603	1.65799		47.37	21.13	35.57	61.61	39.5	30.07		1	+	1555386	1556519	377	mreC	rod shape-determining protein MreC
LIC11260	5.75122	3.41455	8.08789	0.422181	-1.24407	0.102312	0.483228	1.58674	0.0572034		7.18	0	3.07	8.16	7.25	8.84		1	+	1556516	1557028	170	mreD	hypothetical protein
LIC11261	64.7551	61.2031	68.3072	0.895998	-0.158433	0.720971	0.941197	2.21638	0.0658278		93.3	32.65	57.65	72	70.13	62.79		1	+	1557030	1558973	647	-	penicillin-binding protein
LIC11262	36.736	43.7797	29.6924	1.47444	0.56017	0.14704	0.56176	1.73915	0.4693		60.29	26.89	44.16	38.6	26.6	23.88		1	+	1558942	1560465	507	rodA	RodA
LIC11263	20.5651	25.5838	15.5464	1.64564	0.71865	0.162678	0.587555	0.947453	2.08642		20.1	34.58	22.08	22.27	4.03	20.34		1	+	1560904	1561686	260	-	hypothetical protein
LIC11264	12.3466	9.74526	14.948	0.651943	-0.617183	0.306176	0.728998	1.12051	2.19003		14.35	3.84	11.04	23.75	10.48	10.61		1	-	1562177	1562920	247	-	hypothetical protein
LIC11265	157.829	143.18	172.477	0.830141	-0.268572	0.472347	0.836965	0.0365242	0.832855		147.85	149.83	131.87	149.93	149.94	217.56		1	-	1563219	1563446	75	-	hypothetical protein
LIC11266	51.1008	57.3512	44.8505	1.27872	0.354699	0.206757	0.645821	1.22829	2.32186		71.77	36.5	63.79	18.56	53.2	62.79		1	+	1563574	1563984	136	-	6-pyruvoyl tetrahydrobiopterin synthase
LIC11267	21.5252	20.5877	22.4628	0.916524	-0.125755	0.746791	0.953945	1.19204	0.86682		11.48	28.81	21.47	30.43	20.15	16.8		1	-	1565101	1566105	334	sbp	periplasmic sulfate-binding protein
LIC11268	37.0002	34.7028	39.2977	0.883075	-0.179393	0.572855	0.875654	1.0388	0.52963		22.97	48.02	33.12	48.25	38.69	30.95		1	-	1566134	1567963	609	-	hypothetical protein
LIC11269	0.712379	0.887357	0.537401	1.6512	0.723514	0.669981	0.919383	0.677791	1.39712		1.44	0	1.23	0	1.61	0		1	-	1568439	1568624	61	-	hypothetical protein
LIC11270	83.8635	77.6151	90.1119	0.861318	-0.215381	0.502244	0.848117	0.110435	2.398		87.56	71.07	74.21	126.18	91.09	53.06		1	-	1570241	1571530	429	-	hypothetical protein
LIC11271	87.5531	66.3989	108.707	0.610805	-0.711215	0.0722273	0.414463	0.0609127	1.66526		60.29	65.31	73.6	135.83	116.88	73.41		1	-	1571527	1572345	272	-	hypothetical protein
LIC11273	104.103	90.4794	117.727	0.768552	-0.379785	0.370294	0.774214	0.0572141	0.408562		87.56	84.52	99.36	138.8	105.6	108.78		1	-	1573142	1574023	293	-	hypothetical protein
LIC11274	260.893	342.086	179.7	1.90365	0.928769	0.0179699	0.20061	0.238155	0.132458		317.22	393.78	315.26	202.63	150.74	185.72		1	+	1574168	1575277	369	-	hypothetical protein
LIC11275	28.3341	41.1684	15.4999	2.65605	1.40928	0.00131315	0.0335948	1.21083	1.18975		28.71	51.86	42.93	25.98	7.25	13.27		1	-	1575267	1575449	60	-	hypothetical protein
LIC11276	68.0054	58.2256	77.7852	0.748543	-0.417843	0.362642	0.767325	0.257114	1.33766		61.72	46.1	66.85	103.91	60.46	68.98		1	+	1575657	1576454	265	-	fatty acyltransferase
LIC11277	109.61	86.6502	132.57	0.653616	-0.613484	0.175791	0.612681	0.457654	0.182365		61.72	90.28	107.95	140.28	117.69	139.74		1	+	1576451	1577914	487	accC	acetyl-CoA carboxylase subunit alpha
LIC11278	30.2263	23.8987	36.554	0.653792	-0.613095	0.221781	0.666607	0.106319	0.026504		22.97	21.13	27.6	37.85	34.66	37.14		1	+	1577911	1578411	166	-	acetyl-coa carboxylase/pyruvate carboxylase
LIC11279	0.767947	0.408892	1.127	0.362814	-1.4627	0.716277	0.939594	1.17574	0.784584		0	0	1.23	0	1.61	1.77		1	+	1578412	1578609	65	-	hypothetical protein
LIC11280	63.9444	55.2865	72.6023	0.761498	-0.393088	0.164192	0.589645	0.647142	0.0988262		68.9	59.55	37.41	79.42	68.52	69.87		1	+	1579160	1580872	570	prfC	peptide chain release factor 3
LIC11281	0.813325	0	1.62665	0		0.0491576	0.346793	0	1.17195		0	0	0	2.23	0	2.65		1	+	1582046	1582423	125	-	hypothetical protein
LIC11282	2.5645	3.25974	1.86925	1.74388	0.802298	0.410728	0.804293	0.0584928	0.0386345		2.87	3.84	3.07	2.23	1.61	1.77		1	+	1582600	1583118	172	-	hypothetical protein
LIC11283	13.8294	15.3164	12.3425	1.24094	0.311437	0.778444	0.963074	2.44669	0.0401593		25.84	11.53	8.59	13.36	11.29	12.38		1	-	1583910	1584329	139	-	hypothetical protein
LIC11284	5.87361	5.65908	6.08814	0.929525	-0.105434	0.619182	0.897018	1.13998	1.33737		4.31	9.6	3.07	5.94	9.67	2.65		1	-	1584662	1585024	120	-	hypothetical protein
LIC11285	13.5519	10.0263	17.0775	0.587105	-0.76831	0.150541	0.565334	0.00587319	0.395652		10.05	9.6	10.43	17.81	20.15	13.27		1	+	1585013	1585960	315	-	hypothetical protein
LIC11286	4.26581	3.76089	4.77073	0.788325	-0.343138	0.890551	0.996409	1.58609	0.219286		0	5.76	5.52	5.94	4.84	3.54		1	-	1586398	1586667	89	-	hypothetical protein
LIC11288	11.1136	10.4579	11.7694	0.888566	-0.170449	1	1	0.768683	0.186045		5.74	11.53	14.11	11.88	13.7	9.73		1	+	1587923	1588345	140	-	hypothetical protein
LIC11289	30.7291	25.1621	36.2961	0.693246	-0.528561	0.368478	0.77195	2.2399	0.202244		7.18	34.58	33.73	32.66	34.66	41.57		1	+	1589281	1591587	768	-	hypothetical protein
LIC11290	16.0747	15.8246	16.3248	0.969363	-0.044891	0.695122	0.93377	0.944572	0.603822		15.79	9.6	22.08	11.13	20.15	17.69		1	+	1591584	1592729	381	-	hypothetical protein
LIC11291	3.85315	3.83046	3.87584	0.988292	-0.0169911	1	1	0.766551	0.804235		1.44	5.76	4.29	1.48	4.84	5.31		1	+	1593266	1594375	369	-	histidine kinase sensor protein
LIC11293	5.06189	4.9422	5.18159	0.9538	-0.0682408	1	1	1.30497	0.22293		8.61	1.92	4.29	3.71	5.64	6.19		1	+	1596373	1596822	149	-	hypothetical protein
LIC11294	148.211	131.134	165.288	0.793368	-0.333938	0.507486	0.848117	0.389863	1.30696		104.78	124.86	163.76	189.27	194.27	112.32		1	-	1597982	1600081	699	-	hypothetical protein
LIC11295	13.1133	11.6149	14.6118	0.794895	-0.331165	0.285866	0.719164	2.35208	0.424394		5.74	21.13	7.97	18.56	12.9	12.38		1	+	1600588	1602522	644	-	hypothetical protein
LIC11296	11.7204	12.3518	11.089	1.11388	0.155596	0.608318	0.891426	1.21594	0.224091		5.74	15.37	15.95	11.13	8.87	13.27		1	+	1602751	1603806	351	dpm	dolichyl-phosphate mannose synthase
LIC11297	1.79181	1.90959	1.67403	1.14071	0.189933	0.505997	0.848117	1.87699	1.50475		1.44	0	4.29	1.48	0	3.54		1	+	1604098	1604478	126	-	cyclopropane-fatty-acyl-phospholipid synthase/methyltransferase
LIC11298	39.1037	36.0136	42.1938	0.853528	-0.228489	0.675913	0.922789	0.990917	0.115453		48.8	23.05	36.19	38.6	41.11	46.87		1	+	1605283	1606386	367	-	hypothetical protein
LIC11299	72.0042	68.9043	75.104	0.917452	-0.124296	0.504467	0.848117	1.76792	0.0917487		50.24	103.73	52.75	70.51	72.55	82.25		1	+	1607214	1607618	134	-	lipoprotein
LIC11300	69.0936	68.9869	69.2003	0.996916	-0.00445556	0.875343	0.993193	0.37861	0.0627698		61.72	84.52	60.72	70.51	63.68	73.41		1	-	1607602	1608831	409	-	GGDEF family protein
LIC11301	12.9912	18.7519	7.23045	2.59347	1.37488	0.0303515	0.263714	2.21237	1.53436		15.79	28.81	11.65	11.13	9.67	0.88		1	-	1608945	1609754	269	-	hypothetical protein
LIC11302	27.6029	28.9174	26.2884	1.1	0.137508	0.936329	1	0.910691	0.89206		28.71	38.42	19.63	28.21	33.86	16.8		1	-	1609798	1610472	224	gph	phosphoglycolate phosphatase
LIC11303	17.0334	19.3341	14.7327	1.31232	0.392124	0.420154	0.806364	1.25237	0.170009		11.48	26.89	19.63	17.07	12.09	15.03		1	+	1610517	1611806	429	-	L-lysine 2,3-aminomutase
LIC11304	11.1278	8.5909	13.6647	0.628692	-0.669576	0.295665	0.726154	0.284045	0.0550104		5.74	9.6	10.43	14.1	14.51	12.38		1	+	1611799	1612923	374	ddl	d-alanine--d-alanine ligase
LIC11305	11.4985	8.49437	14.5026	0.585714	-0.771733	0.295487	0.726154	0.951481	1.30328		4.31	7.68	13.49	17.81	17.73	7.96		1	+	1612936	1613622	228	-	hypothetical protein
LIC11306	11.332	12.5221	10.1419	1.2347	0.30416	0.803653	0.971664	0.938553	0.546309		12.92	17.29	7.36	6.68	10.48	13.27		1	-	1613599	1613943	114	-	hypothetical protein
LIC11307	3.46313	2.61945	4.30682	0.60821	-0.717358	0.525362	0.853291	0.0798591	0.479821		2.87	1.92	3.07	5.2	2.42	5.31		1	+	1614917	1615321	134	-	hypothetical protein
LIC11308	38.3827	46.3934	30.372	1.5275	0.611175	0.0635857	0.391722	0.956821	2.21084		44.5	34.58	60.11	31.17	47.56	12.38		1	-	1615359	1616471	370	-	acetylglutamate kinase
LIC11309	305.656	259.503	351.809	0.737624	-0.439043	0.297887	0.726791	0.287347	4.81216		192.34	301.58	284.59	336.98	552.18	166.27		1	-	1616487	1617737	416	-	hypothetical protein
LIC11310	190.11	177.819	202.4	0.878549	-0.186806	0.511798	0.848117	1.09042	3.6686		113.4	245.87	174.19	247.91	270.85	88.44		1	-	1617734	1618270	178	bfr	bacterioferritin
LIC11311	83.3579	96.6213	70.0945	1.37844	0.46304	0.147724	0.562148	0.215793	1.25772		96.17	84.52	109.17	61.61	99.15	49.53		1	+	1618309	1619466	385	erg10	acetyl-CoA C-acyltransferase
LIC11312	53.2413	53.7689	52.7137	1.02002	0.0285938	0.75089	0.956052	0.198396	0.679782		48.8	49.94	62.56	40.82	66.91	50.41		1	+	1619480	1620511	343	rfaC2	lipopolysaccharide heptosyltransferase II
LIC11313	52.7676	53.1756	52.3595	1.01559	0.0223115	0.649127	0.907891	0.966489	0.419952		53.11	36.5	69.92	53.44	62.07	41.57		1	+	1620508	1621797	429	pepP	aminopeptidase P
LIC11314	1.8205	0.887357	2.75365	0.322247	-1.63376	0.248439	0.694404	0.389648	0.684398		1.44	0	1.23	2.23	1.61	4.42		1	+	1622149	1622712	187	-	hypothetical protein
LIC11315	0.534033	0.478464	0.589601	0.811506	-0.301327	1	1	1.43539	1.63389		1.44	0	0	0	0	1.77		1	-	1623242	1623493	83	-	hypothetical protein
LIC11316	0.983487	0.887357	1.07962	0.821918	-0.282934	1	1	0.595505	0.177273		1.44	0	1.23	0.74	1.61	0.88		1	+	1623615	1623974	119	-	hypothetical protein
LIC11317	10.9449	9.24686	12.643	0.731382	-0.451302	0.606855	0.890699	0.446404	0.950495		7.18	7.68	12.88	17.07	12.9	7.96		1	+	1624216	1626504	762	-	hypothetical protein
LIC11318	69.8176	63.6989	75.9363	0.838847	-0.253521	0.478111	0.837616	1.74523	0.572763		96.17	40.34	54.59	65.32	93.51	68.98		1	-	1627295	1628476	393	amaA	N-acyl-L-amino acid amidohydrolase
LIC11319	0.225931	0.204446	0.247416	0.826326	-0.275218	1	1	0.613339	0.707939		0	0	0.61	0.74	0	0		1	+	1629285	1629479	64	-	hypothetical protein
LIC11320	22.2309	16.3597	28.102	0.582155	-0.780525	0.205941	0.645821	1.07149	2.17282		7.18	19.21	22.69	18.56	24.18	41.57		1	-	1629596	1630612	338	-	hypothetical protein
LIC11321	4.80614	4.3785	5.23379	0.836583	-0.25742	0.676734	0.922789	0.229229	0.75083		4.31	5.76	3.07	3.71	4.03	7.96		1	+	1631184	1631450	88	-	hypothetical protein
LIC11322	5.6163	5.01879	6.21382	0.807681	-0.308142	0.526864	0.854255	0.594635	0.116297		4.31	7.68	3.07	5.2	7.25	6.19		1	-	1632269	1632460	63	-	hypothetical protein
LIC11323	12.5161	13.9221	11.1102	1.25308	0.325482	0.361578	0.766429	0.745332	0.157038		8.61	15.37	17.79	10.39	9.67	13.27		1	+	1632977	1634128	383	-	methyltransferase DNA modification enzyme
LIC11324	106.519	143.3	69.7379	2.05483	1.03902	0.00595443	0.0935326	0.108406	0.82302		144.97	153.67	131.25	97.98	47.56	63.68		1	+	1635268	1636065	265	flgG	flagellar basal body rod protein FlgG
LIC11325	44.7887	54.6649	34.9125	1.56577	0.646871	0.0539186	0.366457	0.769639	1.16764		57.42	40.34	66.24	48.25	19.35	37.14		1	+	1636084	1636974	296	flgA	flagella basal body P-ring formation protein precursor
LIC11326	25.4438	36.9775	13.9101	2.65832	1.41052	0.00115039	0.0302717	0.772999	0.548689		45.93	28.81	36.19	18.56	7.25	15.92		1	+	1636971	1637972	333	flgH	flagellar L-ring protein precursor
LIC11327	40.4533	50.0407	30.8659	1.62123	0.697089	0.103231	0.485079	1.20215	0.177877		67.46	40.34	42.32	34.89	24.99	32.72		1	+	1637969	1639069	366	flgI	flagellar basal body P-ring protein
LIC11328	18.6345	29.6499	7.61915	3.8915	1.96033	0.000167913	0.00727756	2.00196	0.0978205		25.84	42.26	20.85	6.68	6.45	9.73		1	+	1639066	1639539	157	flgJ	flagellum-specific muramidase
LIC11329	69.3026	69.2399	69.3654	0.998191	-0.0026121	0.90371	1	0.219788	0.594157		80.38	67.23	60.11	78.68	51.59	77.83		1	-	1640135	1642384	749	-	ribonuclease BN transmembrane protein
LIC11332	28.9489	27.5672	30.3305	0.908894	-0.137816	0.547572	0.865774	0.462282	0.0112202		27.27	34.58	20.85	31.17	30.63	29.19		1	-	1643876	1645144	422	-	hypothetical protein
LIC11333	4.5311	5.48597	3.57622	1.53401	0.617309	0.220277	0.664077	1.0934	1.45779		7.18	1.92	7.36	0.74	6.45	3.54		1	+	1645307	1645531	74	-	hypothetical protein
LIC11334	16.7944	12.4483	21.1406	0.588835	-0.764064	0.107175	0.492018	0.644585	1.28543		7.18	17.29	12.88	29.69	16.93	16.8		1	-	1646210	1646881	223	-	hypothetical protein
LIC11335	1768.03	2577.19	958.877	2.68772	1.42638	0.0438812	0.327928	2.57199	0.616057		1715.3	4270.1	1746.18	857.3	1636.39	382.95		1	-	1646985	1648625	546	groEL	chaperonin GroEL
LIC11336	358.596	488.122	229.071	2.13087	1.09144	0.0229961	0.223529	4.56234	1.75734		310.04	816.37	337.95	221.93	372.42	92.86		1	-	1648640	1648930	96	groES	co-chaperonin GroES
LIC11337	0.6483	1.04918	0.247416	4.24056	2.08426	0.340735	0.746698	0.901716	0.579365		0	1.92	1.23	0.74	0	0		1	-	1649307	1649513	68	-	hypothetical protein
LIC11338	4.83835	4.66818	5.00852	0.932048	-0.101523	1	1	0.84008	1.36771		7.18	1.92	4.91	5.2	8.06	1.77		1	-	1650635	1651045	136	-	hypothetical protein
LIC11339	10.4522	9.71392	11.1906	0.868046	-0.204157	0.553756	0.86921	0.440438	0.832425		11.48	11.53	6.13	6.68	14.51	12.38		1	+	1651973	1653523	516	phr	deoxyribodipyrimidine photolyase
LIC11340	32.019	34.0851	29.9529	1.13796	0.186444	0.971289	1	3.39162	0.594476		20.1	57.63	24.53	20.78	35.47	33.61		1	+	1653813	1654157	114	-	hypothetical protein
LIC11341	3.78403	3.76089	3.80717	0.987843	-0.0176457	0.880061	0.995134	1.7206	0.106911		0	5.76	5.52	2.97	4.03	4.42		1	+	1654489	1654719	76	-	hypothetical protein
LIC11342	3.35806	4.62556	2.09057	2.21259	1.14573	0.161733	0.586799	0.149143	0.353569		5.74	3.84	4.29	2.97	2.42	0.88		1	+	1654955	1655437	160	-	hypothetical protein
LIC11343	24.8978	18.826	30.9695	0.607888	-0.718121	0.300511	0.728998	1.15577	0.463901		18.66	9.6	28.21	26.72	37.89	28.3		1	-	1655628	1656965	445	-	adenylate/guanylate cyclase
LIC11344	33.4716	30.0189	36.9243	0.812987	-0.298697	0.337928	0.744033	2.58458	0.12512		14.35	49.94	25.76	33.4	41.11	36.26		1	+	1657098	1657766	222	-	hypothetical protein
LIC11345	31.2726	36.4537	26.0915	1.39715	0.482486	0.25402	0.700783	1.78018	0.222379		53.11	24.97	31.28	21.53	25.8	30.95		1	-	1658322	1660562	746	-	ferrichrome-iron receptor
LIC11346	0.454496	0.640291	0.268701	2.38291	1.25273	1	1	1.92087	0.710191		0	1.92	0	0	0.81	0		1	-	1661149	1661775	208	-	transposase, IS1501
LIC11347	0	0	0								0	0	0	0	0	0		1	-	1661993	1662298	101	-	transposase, IS1501
LIC11348	0.328154	0.408892	0.247416	1.65265	0.724782	0.591531	0.88632	1.22668	0.685233		0	0	1.23	0.74	0	0		1	-	1662530	1662826	98	-	hypothetical protein
LIC11349	3.51302	4.32459	2.70145	1.60084	0.678829	0.212612	0.65381	0.901504	0.062539		4.31	1.92	6.75	2.23	3.22	2.65		1	-	1662904	1663194	96	-	hypothetical protein
LIC11350	51.1184	52.3871	49.8497	1.0509	0.0716267	0.886136	0.996409	1.26544	2.46679		47.37	72.99	36.8	45.28	28.21	76.06		1	-	1663262	1665022	586	-	acyl-CoA dehydrogenase
LIC11351	0.123708	0	0.247416	0		1	1	0	0.713119		0	0	0	0.74	0	0		1	+	1665692	1665889	65	-	hypothetical protein
LIC11352	2684.8	2625.31	2744.3	0.956642	-0.063949	0.849558	0.984824	0.486121	0.0662172		1940.65	3832.14	2103.14	2749.29	2373.16	3110.44		1	-	1666299	1667117	272	lipL32	hypothetical protein
LIC11353	5.68815	8.74834	2.62797	3.32894	1.73506	0.0683192	0.407922	8.65817	0.457704		1.44	21.13	3.68	2.97	4.03	0.88		1	-	1667349	1667747	132	-	ParB family protein
LIC11354	156.529	115.914	197.143	0.587968	-0.766191	0.0207107	0.214295	0.264616	0.413988		124.88	136.38	86.48	222.67	200.72	168.04		1	+	1667918	1669078	386	metK	S-adenosylmethionine synthetase
LIC11355	91.1486	81.0808	101.216	0.801064	-0.32001	0.324297	0.735007	0.515158	0.507572		104.78	69.15	69.31	105.4	116.88	81.36		1	+	1669086	1670048	320	tkt	transketolase
LIC11356	25.1005	24.9111	25.2899	0.98502	-0.0217758	0.701251	0.935921	2.18486	0.460398		40.19	19.21	15.33	31.92	20.96	22.99		1	+	1670167	1670487	106	-	hypothetical protein
LIC11357	12.6205	16.6467	8.59437	1.93693	0.95377	0.0318149	0.273208	1.11736	0.263917		20.1	9.6	20.24	7.42	11.29	7.08		1	-	1671042	1672070	342	-	alcohol dehydrogenase
LIC11358	5.52534	7.8853	3.16537	2.49112	1.31679	0.0645496	0.39371	0.0342168	0.949896		8.61	7.68	7.36	2.97	5.64	0.88		1	+	1672320	1674236	638	-	hypothetical protein
LIC11359	65.6467	69.1547	62.1388	1.11291	0.154333	0.826154	0.977157	0.204719	0.559069		77.51	71.07	58.88	64.58	74.97	46.87		1	-	1674377	1675555	392	maoC	hypothetical protein
LIC11360	7.76661	4.64824	10.885	0.427033	-1.22758	0.0928178	0.462707	0.653281	0.735901		1.44	5.76	6.75	11.88	13.7	7.08		1	-	1675783	1676421	212	-	lipoprotein
LIC11361	85.1963	97.9733	72.4193	1.35286	0.436014	0.267548	0.704536	2.89107	0.417264		150.72	65.31	77.89	57.15	72.55	87.56		1	+	1677240	1679195	651	prlC	oligopeptidase A
LIC11362	26.8165	27.3473	26.2856	1.04039	0.0571301	0.510234	0.848117	1.319	0.0958483		22.97	19.21	39.87	28.95	23.38	26.53		1	-	1679203	1679448	81	-	hypothetical protein
LIC11363	11.8818	14.2656	9.49804	1.50196	0.586844	0.20047	0.640135	0.201186	0.905527		11.48	15.37	15.95	10.39	4.84	13.27		1	-	1679513	1680169	218	-	glutathione-S-transferase
LIC11364	116.071	128.782	103.36	1.24595	0.317249	0.388231	0.785396	1.0651	0.0396176		90.43	167.12	128.8	97.23	103.18	109.67		1	+	1680356	1681141	261	dltE	short-chain dehydrogenase
LIC11365	53.9829	60.9314	47.0344	1.29547	0.37347	0.209012	0.648615	0.70609	0.343417		44.5	65.31	72.99	36.37	50.78	53.95		1	+	1681148	1682344	398	erg3	C-5 sterol desaturase
LIC11366	22.7963	23.9456	21.6471	1.10618	0.14559	0.757362	0.959236	0.3151	0.789616		28.71	19.21	23.92	28.95	20.96	15.03		1	-	1682693	1683559	288	-	hypothetical protein
LIC11367	0.663517	0	1.32703	0		0.0812743	0.440438	0	0.1079		0	0	0	1.48	1.61	0.88		1	+	1683543	1683737	64	-	hypothetical protein
LIC11368	28.2465	19.9248	36.5681	0.544869	-0.876019	0.130312	0.530379	0.848557	1.34209		14.35	15.37	30.05	49.73	29.02	30.95		1	+	1683706	1685847	713	-	sodium/alanine symporter family protein
LIC11369	37.3491	44.4409	30.2573	1.46877	0.554604	0.27776	0.712086	0.774002	0.386038		44.5	55.71	33.12	22.27	32.24	36.26		1	+	1686210	1686536	108	-	hypothetical protein
LIC11370	177.387	188.269	166.505	1.13071	0.177234	0.636863	0.90319	0.261713	0.974851		222.49	176.72	165.6	123.96	158	217.56		1	+	1687104	1688168	354	fliN	flagellar motor switch protein
LIC11371	52.0451	59.5783	44.5119	1.33848	0.420596	0.355781	0.758944	0.667718	2.62937		55.98	74.91	47.84	31.92	28.21	73.41		1	+	1688165	1688986	273	fliO	hypothetical protein
LIC11372	24.1835	31.0912	17.2758	1.7997	0.847754	0.106863	0.491947	2.54306	0.674778		47.37	26.89	19.01	13.36	13.7	24.76		1	+	1689019	1689822	267	fliP	flagellar biosynthesis protein FliP
LIC11373	5.91923	7.63122	4.20723	1.81383	0.859043	0.219314	0.662101	1.7669	0.368396		12.92	3.84	6.13	5.94	4.03	2.65		1	+	1689819	1690082	87	fliQ	flagellar biosynthetic protein fliQ
LIC11374	21.5593	19.5245	23.594	0.827518	-0.273138	0.677942	0.922789	0.237019	1.50151		22.97	15.37	20.24	18.56	17.73	34.49		1	+	1690089	1690868	259	fliR	flagellar biosynthetic protein
LIC11375	50.6263	54.361	46.8916	1.15929	0.213242	0.489883	0.846137	0.587767	1.76142		67.46	42.26	53.36	25.98	48.37	66.33		1	+	1690856	1692805	649	flhB	flagellar biosynthesis protein FlhB
LIC11376	84.6514	82.7531	86.5496	0.956134	-0.064715	0.919561	1	0.0534224	3.10425		88.99	82.6	76.67	51.22	75.77	132.66		1	+	1692815	1694932	705	flhA	flagellar biosynthesis transmembrane protein
LIC11377	146.274	166.864	125.685	1.32764	0.408867	0.373967	0.775608	0.819105	0.12461		153.59	215.14	131.87	109.85	135.43	131.78		1	+	1694979	1696265	428	flhF	flagellar biosynthesis regulator FlhF
LIC11378	118.379	124.829	111.93	1.11524	0.157356	0.588924	0.884467	0.0151804	0.14335		123.44	121.01	130.03	97.98	119.3	118.51		1	+	1696293	1697207	304	minD	septum site-determining protein
LIC11379	36.5778	36.1826	36.973	0.978621	-0.0311774	0.777455	0.962623	1.20092	1.49646		40.19	21.13	47.23	53.44	27.41	30.07		1	+	1697211	1697687	158	-	hypothetical protein
LIC11380	247.695	288.522	206.867	1.39472	0.479978	0.23007	0.675898	0.255134	0.286658		338.75	261.24	265.58	249.4	184.6	186.61		1	+	1697815	1698615	266	-	RNA polymerase sigma factor WhiG
LIC11381	228.052	279.086	177.018	1.57659	0.656811	0.144933	0.559094	0.84665	0.247568		340.19	297.74	199.34	206.34	144.29	180.42		1	+	1698641	1700626	661	-	hypothetical protein
LIC11382	41.5645	50.8654	32.2636	1.57656	0.656776	0.216431	0.658442	1.17874	0.0270497		63.16	55.71	33.73	31.17	34.66	30.95		1	+	1700635	1700988	117	-	hypothetical protein
LIC11383	36.263	44.3346	28.1914	1.57263	0.653179	0.205632	0.645821	1.16965	0.328037		58.85	42.26	31.89	35.63	24.18	24.76		1	+	1701004	1702086	360	-	hypothetical protein
LIC11384	17.3561	18.8798	15.8324	1.19248	0.253961	0.862024	0.989313	0.499315	1.26093		20.1	23.05	13.49	23.75	10.48	13.27		1	+	1702086	1702367	93	-	hypothetical protein
LIC11386	0.397024	0.204446	0.589601	0.346754	-1.52802	1	1	0.613339	1.68722		0	0	0.61	0	0	1.77		1	-	1703845	1704039	64	-	hypothetical protein
LIC11387	5.61588	4.99183	6.23992	0.799984	-0.321958	0.716209	0.939594	0.0559558	0.100154		4.31	5.76	4.91	5.2	6.45	7.08		1	-	1704590	1705183	197	-	hypothetical protein
LIC11388	13.2545	18.336	8.17303	2.24348	1.16574	0.0577202	0.380135	1.30303	0.340455		21.53	23.05	10.43	5.2	10.48	8.84		1	-	1705231	1705623	130	-	hypothetical protein
LIC11389	40.054	40.4357	39.6722	1.01924	0.0274998	0.815916	0.974887	1.25323	0.321671		33.01	57.63	30.67	31.92	41.11	45.99		1	-	1705636	1706283	215	flbB	flagellar protein B
LIC11390	38.714	46.8602	30.5677	1.533	0.616353	0.241921	0.688745	1.08654	1.07142		51.67	57.63	31.28	17.81	31.44	42.45		1	-	1706442	1707008	188	fliJ	hypothetical protein
LIC11391	207.821	206.849	208.793	0.990693	-0.0134899	0.860712	0.989004	0.586911	2.23368		258.37	211.3	150.88	120.99	214.42	290.97		1	-	1707012	1708376	454	fliI	hypothetical protein
LIC11392	132.692	175.448	89.9348	1.95084	0.964093	0.0118367	0.153127	0.476798	0.127335		163.63	209.38	153.33	103.17	78.19	88.44		1	+	1709642	1711342	566	fliF	flagellar MS-ring protein
LIC11393	50.377	57.1365	43.6175	1.30994	0.389505	0.176062	0.612681	0.410661	0.999998		50.24	51.86	69.31	40.08	30.63	60.14		1	+	1711339	1712310	323	-	hypothetical protein
LIC11394	54.0616	59.1556	48.9676	1.20805	0.272685	0.347989	0.751021	0.562133	0.718876		64.59	44.18	68.69	63.83	37.08	45.99		1	+	1712314	1713237	307	fliH	flagellar assembly protein H
LIC11395	10.1738	12.7806	7.56696	1.689	0.756172	0.0958629	0.468398	0.200534	0.0378229		11.48	11.53	15.33	6.68	8.06	7.96		1	+	1713244	1713606	120	-	hypothetical protein
LIC11396	7.53036	5.26585	9.79486	0.537614	-0.895358	0.130201	0.530379	0.0568131	0.536576		5.74	5.76	4.29	6.68	12.09	10.61		1	-	1714747	1715667	306	-	hypothetical protein
LIC11397	8.54302	9.70264	7.38339	1.31412	0.394093	0.401296	0.794299	0.713904	0.878137		12.92	5.76	10.43	3.71	10.48	7.96		1	-	1715977	1716528	183	-	hypothetical protein
LIC11398	63.1431	89.9524	36.3338	2.47572	1.30785	0.00499747	0.0844527	3.37631	0.0892253		110.53	113.33	46	30.43	37.89	40.68		1	+	1717087	1718148	353	-	hypothetical protein
LIC11399	15.978	15.7706	16.1854	0.974372	-0.0374552	0.952516	1	0.0413582	0.524712		17.22	15.37	14.72	17.81	11.29	19.46		1	-	1718592	1719734	380	-	membrane metalloendopeptidase
LIC11400	20.0558	18.8016	21.31	0.88229	-0.180675	0.404729	0.797764	2.55006	0.0426227		11.48	32.65	12.27	20.78	20.15	22.99		1	-	1719727	1720725	332	-	N-acetylneuraminate synthase
LIC11401	19.3276	14.0968	24.5585	0.57401	-0.800852	0.141747	0.555583	0.662271	0.150003		18.66	7.68	15.95	24.49	21.76	27.42		1	-	1720741	1722726	661	-	phosphoglycerol transferase related protein
LIC11402	61.8053	58.5906	65.02	0.901116	-0.150214	0.721901	0.941721	1.54463	0.0229323		84.69	36.5	54.59	67.54	62.07	65.45		1	-	1722708	1724813	701	feoB	ferrous iron transport protein b
LIC11403	15.136	10.7491	19.523	0.550586	-0.86096	0.0815121	0.440438	3.55496	2.82749		22.97	1.92	7.36	16.33	11.29	30.95		1	-	1724800	1725045	81	-	hypothetical protein
LIC11404	136.036	115.644	156.428	0.739282	-0.435803	0.224883	0.668162	0.0534105	0.286059		124.88	117.17	104.88	135.09	174.12	160.08		1	-	1725042	1726370	442	ubiB	ubiquinone biosynthesis protein
LIC11405	137.211	134.523	139.899	0.96157	-0.0565367	0.937787	1	0.0112412	0.219488		129.19	136.38	138	124.7	158.8	136.2		1	+	1726506	1728509	667	-	hypothetical protein
LIC11406	99.4589	119.516	79.4015	1.50521	0.589969	0.132768	0.532945	0.830128	0.312192		152.15	109.49	96.91	64.58	79	94.63		1	-	1728850	1729119	89	-	hypothetical protein
LIC11407	337.305	425.937	248.674	1.71284	0.776388	0.060685	0.385454	0.407101	2.2189		444.97	493.66	339.18	196.7	135.43	413.9		1	-	1729200	1731740	846	-	methyl-accepting chemotaxis transmembrane protein
LIC11408	110.503	109.085	111.922	0.974652	-0.0370414	0.682089	0.92553	0.638796	0.0371634		110.53	136.38	80.35	107.63	109.63	118.51		1	-	1732303	1733412	369	-	hypothetical protein
LIC11409	151.561	176.575	126.546	1.39533	0.480611	0.336605	0.744033	1.32098	0.392354		235.4	172.88	121.44	149.19	131.39	99.05		1	+	1733773	1735551	592	-	acetolactate synthase large subunit
LIC11410	33.9651	42.5956	25.3345	1.68133	0.749602	0.0600124	0.384881	2.37156	0.252337		61.72	24.97	41.09	26.72	29.83	19.46		1	+	1735548	1736033	161	ilvH	acetolactate synthase 3 regulatory subunit
LIC11411	7.68952	9.46685	5.91218	1.60125	0.679195	0.507129	0.848117	1.09213	1.2768		10.05	13.45	4.91	8.16	1.61	7.96		1	-	1737172	1737579	135	-	hypothetical protein
LIC11412	14.9664	13.1626	16.7702	0.784878	-0.34946	0.813682	0.974198	0.603782	0.412281		11.48	9.6	18.4	17.07	12.9	20.34		1	-	1738228	1739394	388	-	coproporphyrinogen III oxidase
LIC11413	98.6957	95.9655	101.426	0.946163	-0.0798398	0.953476	1	0.436478	0.384071		93.3	76.83	117.76	108.37	113.66	82.25		1	-	1739391	1741208	605	-	glycosyl hydrolase
LIC11414	28.3402	28.2545	28.4258	0.993973	-0.00872081	0.940503	1	0.109427	0.941078		31.58	24.97	28.21	17.81	33.86	33.61		1	+	1741195	1741827	210	tesA	acyl-CoA thioesterase
LIC11415	11.5768	12.2638	10.8898	1.12617	0.17143	0.877711	0.993631	0.0976609	0.30768		12.92	13.45	10.43	12.62	12.09	7.96		1	+	1741890	1741964	75	tRNA-Gly-GCC	Gly tRNA
LIC11416	187.806	175.07	200.541	0.872987	-0.195968	0.714832	0.939594	0.104608	0.266794		185.17	151.75	188.29	174.43	227.32	199.87		1	+	1741996	1743351	451	tig	FKBP-type peptidyl-prolyl cis-trans isomerase
LIC11417	190.005	155.147	224.863	0.689961	-0.535413	0.27619	0.71075	0.533027	0.415599		180.86	101.81	182.77	188.53	231.35	254.71		1	+	1743348	1743944	198	clpP	ATP-dependent Clp protease proteolytic subunit
LIC11418	237.95	209.045	266.856	0.783362	-0.352249	0.569777	0.875511	0.391651	0.269547		209.57	157.51	260.06	227.13	287.78	285.66		1	+	1743955	1745217	420	clpX	ATP-dependent protease ATP-binding subunit ClpX
LIC11419	20.6479	20.8634	20.4324	1.02109	0.030111	0.777254	0.962623	0.707153	0.405006		25.84	13.45	23.31	17.81	25.8	17.69		1	-	1745229	1745714	161	-	hypothetical protein
LIC11420	1.37324	0.613339	2.13314	0.287529	-1.79822	0.441859	0.824624	1.17054	1.16145		0	0	1.84	1.48	4.03	0.88		1	-	1745801	1746289	162	-	GNAT family acetyltransferase
LIC11421	95.4488	100.24	90.6578	1.10569	0.144952	0.626292	0.900999	0.902188	0.151463		67.46	121.01	112.24	102.43	84.64	84.9		1	-	1746773	1749064	763	-	phosphate sodium symporter
LIC11422	27.9935	35.5393	20.4477	1.73806	0.797475	0.157852	0.577097	2.52698	0.374458		53.11	32.65	20.85	23.01	24.18	14.15		1	-	1749349	1750395	348	-	serine/threonine protein kinase
LIC11423	69.8648	65.5738	74.1558	0.884271	-0.17744	0.30691	0.728998	1.34178	0.058465		70.33	88.36	38.03	72.74	70.13	79.6		1	+	1750506	1750901	131	-	glycine rich RNA-binding protein
LIC11424	66.6494	70.0272	63.2717	1.10677	0.146356	0.756722	0.959236	3.63123	0.0307427		57.42	115.25	37.41	63.83	59.65	66.33		1	+	1750898	1751287	129	fkp	peptidyl-prolyl cis-trans isomerase
LIC11425	42.2574	61.4179	23.097	2.65913	1.41095	0.00477479	0.0821978	30.8448	0.337833		155.02	9.6	19.63	25.24	29.02	15.03		1	+	1751396	1752517	373	-	histidine kinase sensor protein
LIC11426	8.72707	11.3467	6.1074	1.85787	0.893649	0.196	0.63506	3.82029	0.658208		21.53	5.76	6.75	8.91	3.22	6.19		1	+	1752578	1753834	418	-	sigma factor regulatory protein
LIC11427	5.03893	5.0075	5.07035	0.987605	-0.0179939	0.806636	0.971933	0.880721	0.404738		5.74	1.92	7.36	6.68	3.22	5.31		1	+	1753836	1755059	407	capB	capsule biosynthesis protein
LIC11428	0.610156	0.682911	0.537401	1.27076	0.345697	1	1	0.75957	1.44494		1.44	0	0.61	0	1.61	0		1	+	1755100	1755507	135	capC	capsule biosynthesis protein
LIC11429	3.7029	2.5925	4.8133	0.538611	-0.892684	0.568713	0.875497	1.23495	0.355123		2.87	0	4.91	4.45	6.45	3.54		1	+	1755504	1756601	365	-	hypothetical protein
LIC11430	3.48223	3.62601	3.33844	1.08614	0.119211	0.86666	0.991349	0.817484	0.791755		1.44	5.76	3.68	1.48	3.22	5.31		1	-	1756884	1757873	329	-	alpha/beta fold family hydrolase
LIC11431	46.3719	29.4671	63.2768	0.465685	-1.10257	0.00409372	0.0758017	0.80456	0.57354		44.5	23.05	20.85	54.93	58.85	76.06		1	+	1758452	1758928	158	-	cyclic nucleotide binding protein
LIC11432	81.3758	79.4875	83.2641	0.954644	-0.0669655	1	1	0.166394	0.997881		67.46	84.52	86.48	57.15	92.7	99.94		1	-	1759004	1762057	1017	-	histidine kinase response regulator hybrid protein
LIC11433	46.5109	50.7053	42.3164	1.19824	0.260921	0.492077	0.84638	2.42118	0.117287		76.08	28.81	47.23	43.05	46.75	37.14		1	+	1762262	1763731	489	-	histidine kinase sensor protein
LIC11434	48.2095	43.7528	52.6662	0.830756	-0.267503	0.661058	0.916523	1.31028	0.411021		60.29	24.97	46	46.76	47.56	63.68		1	+	1763774	1765645	623	-	ABC transporter ATP-binding protein
LIC11435	48.1834	56.8198	39.547	1.43676	0.522823	0.175641	0.612681	0.215819	0.698553		48.8	63.39	58.27	50.47	26.6	41.57		1	-	1766290	1767414	374	-	hypothetical protein
LIC11436	93.2011	93.5449	92.8573	1.0074	0.0106431	0.939316	1	0.441933	0.595588		111.96	72.99	95.68	115.79	81.42	81.36		1	-	1767404	1769521	705	-	hypothetical protein
LIC11437	149.809	146.983	152.635	0.962971	-0.0544356	0.969105	1	0.155453	0.0344444		132.06	140.22	168.67	158.84	144.29	154.77		1	-	1769505	1772387	960	-	adenylate/guanylate cyclase
LIC11438	67.8649	70.698	65.0318	1.08713	0.120524	0.846073	0.982949	0.174538	0.890719		80.38	69.15	62.56	60.12	85.45	49.53		1	+	1772588	1773046	152	ppi	peptidyl-prolyl cis-trans isomerase
LIC11439	12.4164	15.4923	9.34057	1.6586	0.72997	0.070967	0.41096	0.523725	0.834946		11.48	15.37	19.63	7.42	6.45	14.15		1	+	1774839	1775876	345	-	histidine kinase sensor protein
LIC11440	25.9117	39.9246	11.8987	3.35537	1.74647	1.58e-05	0.00103925	6.09684	0.6585		11.48	51.86	56.43	18.56	5.64	11.5		1	+	1775899	1777350	483	-	histidine kinase response regulator hybrid protein
LIC11441	327.139	314.247	340.031	0.924172	-0.113767	0.548905	0.866045	1.05548	0.0480974		265.55	453.33	223.87	350.34	315.99	353.76		1	-	1778576	1779052	158	-	hypothetical protein
LIC11442	389.031	360.037	418.024	0.861284	-0.215439	0.502671	0.848117	0.438817	0.590797		289.95	470.61	319.55	519.57	386.93	347.57		1	-	1779022	1779480	152	-	hypothetical protein
LIC11443	98.9582	116.084	81.8325	1.41855	0.504422	0.312101	0.730482	1.82512	0.125341		94.74	165.19	88.32	92.78	75.77	76.94		1	-	1779533	1779919	128	-	outer membrane protein
LIC11444	67.5688	57.8522	77.2854	0.748552	-0.417825	0.286348	0.719164	0.289083	0.020405		70.33	48.02	55.2	74.22	79.8	77.83		1	+	1780063	1781055	330	-	response regulator
LIC11445	12.9502	14.7371	11.1633	1.32014	0.400688	0.369373	0.773165	0.672055	0.21396		18.66	9.6	15.95	13.36	11.29	8.84		1	-	1781344	1782687	447	-	hydroxypyruvate reductase
LIC11446	13.2449	8.73004	17.7599	0.49156	-1.02456	0.0425248	0.325023	0.0251816	0.571607		8.61	9.6	7.97	20.04	12.9	20.34		1	+	1783392	1784282	296	-	hydrolase
LIC11447	111.556	157.878	65.2334	2.42021	1.27513	0.00130868	0.0335948	2.87864	0.896028		137.8	226.66	109.17	46.02	52.4	97.28		1	+	1785817	1786320	167	-	hypothetical protein
LIC11448	0.800275	0	1.60055	0		0.0487985	0.346793	0	0.308751		0	0	0	2.23	0.81	1.77		1	-	1786765	1787145	126	-	transposase, ISlin1
LIC11449	0.691069	0.844737	0.537401	1.57189	0.652502	1	1	1.13952	1.40732		0	1.92	0.61	0	1.61	0		1	-	1787130	1787717	195	-	transposase, ISlin1
LIC11450	0	0	0								0	0	0	0	0	0		1	-	1787773	1788018	81	-	transposase, ISlin1
LIC11452	17.1524	12.0054	22.2993	0.538377	-0.893312	0.0782507	0.433497	0.108881	2.21598		12.92	9.6	13.49	33.4	19.35	14.15		1	-	1789376	1790140	254	-	exodeoxyribonuclease
LIC11453	39.8103	43.3039	36.3167	1.19239	0.253861	0.670239	0.919383	0.234014	1.24256		50.24	42.26	37.41	51.22	33.86	23.88		1	+	1790240	1791523	427	hisD	histidinol dehydrogenase
LIC11454	22.1945	26.1475	18.2414	1.43342	0.519456	0.271304	0.706384	0.22482	0.430707		24.4	30.73	23.31	12.62	21.76	20.34		1	+	1791554	1792411	285	panC	pantoate--beta-alanine ligase
LIC11455	124.815	115.408	134.222	0.859829	-0.217878	0.764858	0.959433	0.790344	2.32516		140.67	74.91	130.64	83.87	187.02	131.78		1	+	1792408	1795968	1186	mfd	transcription-repair coupling factor
LIC11456	225.107	240.925	209.288	1.15117	0.203099	0.665458	0.91841	0.942064	0.295614		327.27	201.69	193.82	171.46	236.19	220.22		1	+	1796015	1796740	241	lipL31	hypothetical protein
LIC11457	39.1535	37.5213	40.7857	0.919963	-0.120352	0.889239	0.996409	0.376825	0.547534		44.5	28.81	39.25	32.66	50.78	38.91		1	+	1796747	1797580	277	bacA	bacitracin resistance protein
LIC11458	87.9359	82.7348	93.1369	0.888313	-0.17086	0.713939	0.939594	0.208999	0.483109		96.17	71.07	80.96	73.48	101.57	104.36		1	+	1797604	1800579	991	-	porin superfamily outer membrane protein
LIC11459	25.0701	21.5889	28.5512	0.756146	-0.403264	0.526094	0.853628	1.02424	0.0503147		28.71	11.53	24.53	26.72	30.63	28.3		1	+	1800576	1801997	473	wcaJ	UDP-glucosyltransferase
LIC11460	18.449	17.0852	19.8128	0.862331	-0.213687	0.417028	0.805222	1.46673	3.00321		11.48	26.89	12.88	20.04	31.44	7.96		1	+	1802024	1802314	96	gatC	aspartyl/glutamyl-tRNA amidotransferase subunit C
LIC11461	92.7321	87.5374	97.9267	0.893907	-0.161803	0.770359	0.959433	0.464148	0.480368		64.59	99.89	98.13	86.84	118.5	88.44		1	+	1802311	1803774	487	gatA	aspartyl/glutamyl-tRNA amidotransferase subunit A
LIC11462	30.1139	27.7987	32.4291	0.857216	-0.222269	0.729045	0.94273	0.0597489	0.860628		25.84	26.89	30.67	24.49	42.72	30.07		1	+	1803771	1804541	256	hisF	imidazole glycerol phosphate synthase subunit HisF
LIC11463	473.456	610.534	336.378	1.81502	0.859989	0.0888516	0.457536	0.908085	0.0592958		686.12	737.61	407.87	370.38	298.26	340.49		1	-	1805167	1806276	369	-	hypothetical protein
LIC11464	5.59227	7.82	3.36454	2.32424	1.21676	0.122736	0.523224	1.04569	0.993756		11.48	7.68	4.29	1.48	2.42	6.19		1	+	1807019	1807210	63	-	hypothetical protein
LIC11465	6.47053	3.9157	9.02535	0.433856	-1.20471	0.14448	0.558023	0.34807	0.325122		4.31	1.92	5.52	11.13	8.87	7.08		1	-	1807593	1808486	297	-	hypothetical protein
LIC11466	5.25799	7.05185	3.46412	2.03568	1.02551	0.286659	0.719381	1.84207	3.58418		7.18	11.53	2.45	0.74	0.81	8.84		1	-	1810131	1811633	500	-	hypothetical protein
LIC11467	10.5152	18.6402	2.39018	7.79864	2.96322	3.13e-05	0.00191958	24.2843	0.196851		50.24	3.84	1.84	3.71	0.81	2.65		1	-	1811649	1813145	498	-	regulator of chromosome condensation
LIC11468	110.155	86.1066	134.203	0.641613	-0.640225	0.0701724	0.410488	0.207492	0.354555		103.35	82.6	72.37	126.92	120.92	154.77		1	+	1813313	1814782	489	-	hypothetical protein
LIC11469	13.9766	8.37517	19.5781	0.427783	-1.22505	0.0774139	0.43176	0.97122	0.406188		7.18	3.84	14.11	15.59	20.15	22.99		1	+	1814833	1815426	197	-	hypothetical protein
LIC11470	55.1389	43.1884	67.0893	0.643745	-0.63544	0.0436972	0.327928	2.62156	0.0520048		21.53	74.91	33.12	71.26	63.68	66.33		1	-	1817325	1818275	316	trxB	thioredoxin reductase
LIC11471	1.41043	0.682911	2.13795	0.319423	-1.64646	0.270298	0.706384	0.490525	0.046029		1.44	0	0.61	2.23	2.42	1.77		1	-	1819711	1820070	119	-	transposase, ISlin1
LIC11472	0.507682	0.204446	0.810917	0.252117	-1.98783	0.646755	0.907471	0.613339	0.00592693		0	0	0.61	0.74	0.81	0.88		1	-	1820076	1820681	201	-	transposase, ISlin1
LIC11473	16.6949	23.4897	9.90012	2.37267	1.24651	0.0254568	0.235635	1.18367	0.138546		24.4	30.73	15.33	9.65	12.09	7.96		1	-	1820719	1821027	102	-	transposase, ISlin1
LIC11474	40.9501	35.2056	46.6947	0.753953	-0.407454	0.381494	0.778113	0.0368236	0.154331		33.01	34.58	38.03	51.22	41.11	47.76		1	+	1821684	1823024	446	-	hypothetical protein
LIC11475	19.594	19.7047	19.4833	1.01136	0.0163033	0.663917	0.918016	0.889255	0.094902		12.92	19.21	26.99	17.07	20.15	21.23		1	+	1823014	1824450	478	-	alginate o-acetyltransferase
LIC11476	7.65982	7.80006	7.51957	1.0373	0.0528355	1	1	0.68665	0.0200921		5.74	11.53	6.13	7.42	8.06	7.08		1	-	1824497	1825036	179	-	hypothetical protein
LIC11477	11.6187	12.048	11.1894	1.07673	0.106655	0.616904	0.895812	2.30398	0.170792		15.79	17.29	3.07	13.36	10.48	9.73		1	-	1825627	1826655	342	-	hypothetical protein
LIC11478	15.0704	16.4336	13.7073	1.19889	0.261703	0.573968	0.875654	0.263606	0.141793		12.92	19.21	17.17	12.62	16.12	12.38		1	-	1826786	1827661	291	-	hypothetical protein
LIC11479	79.8748	118.933	40.8162	2.91388	1.54294	5.66e-05	0.00302068	2.66971	0.257141		81.82	165.19	109.79	48.25	28.21	45.99		1	+	1827759	1828655	298	xerD	integrase/recombinase protein
LIC11480	9.90666	9.84453	9.96879	0.987534	-0.0180971	0.869829	0.991661	0.609199	0.370363		5.74	11.53	12.27	8.16	12.9	8.84		1	+	1829149	1829577	142	-	anti-sigma factor antagonist
LIC11481	7.20364	8.68742	5.71985	1.51882	0.60295	0.449971	0.827316	0.391937	2.77144		7.18	11.53	7.36	6.68	10.48	0		1	+	1829574	1829972	132	-	hypothetical protein
LIC11482	4.71206	6.90142	2.52271	2.73572	1.45192	0.016877	0.191737	0.382747	1.03488		5.74	5.76	9.2	0	4.03	3.54		1	+	1830045	1830410	121	-	hypothetical protein
LIC11483	62.8408	55.9453	69.7363	0.802242	-0.317891	0.400435	0.793546	0.0174183	0.636524		58.85	53.78	55.2	86.84	60.46	61.91		1	-	1830772	1832490	572	-	hypothetical protein
LIC11484	60.4096	74.8706	45.9486	1.62944	0.704378	0.0545108	0.36915	0.188999	2.66084		68.9	71.07	84.64	78.68	28.21	30.95		1	-	1832834	1833529	231	-	Crp family transcriptional regulator
LIC11485	20.4292	25.4533	15.4051	1.65226	0.724444	0.113138	0.502283	0.0286323	2.38855		24.4	24.97	26.99	27.46	7.25	11.5		1	+	1833692	1834303	203	-	hypothetical protein
LIC11486	27.4767	31.0002	23.9533	1.2942	0.372055	0.414686	0.805222	0.289336	0.24409		25.84	36.5	30.67	28.95	22.57	20.34		1	+	1834300	1835295	331	-	hypothetical protein
LIC11487	13.8759	14.1081	13.6437	1.03403	0.0482835	0.945462	1	0.239892	2.29536		17.22	13.45	11.65	5.2	14.51	21.23		1	-	1835557	1836108	183	-	hypothetical protein
LIC11488	73.4198	64.2809	82.5587	0.778608	-0.361031	0.709265	0.936871	1.35769	0.2467		51.67	46.1	95.07	81.65	93.51	72.52		1	-	1836551	1837015	154	cheX	chemotaxis protein
LIC11489	269.815	269.673	269.957	0.99895	-0.00151614	0.903497	1	0.0884261	0.0638742		244.02	265.08	299.92	288.73	270.85	250.29		1	-	1837015	1838349	444	-	hypothetical protein
LIC11490	7.4977	8.68315	6.31225	1.3756	0.460065	0.325007	0.735007	1.59828	2.0502		2.87	11.53	11.65	11.13	1.61	6.19		1	+	1838353	1839102	249	-	hypothetical protein
LIC11491	15.8465	16.0587	15.6344	1.02713	0.038625	0.902887	1	2.45185	0.549453		7.18	26.89	14.11	18.56	17.73	10.61		1	-	1839796	1840548	250	-	hypothetical protein
LIC11492	7.48588	11.9968	2.97497	4.03258	2.0117	0.00202975	0.045595	2.40328	0.0406254		5.74	19.21	11.04	2.97	2.42	3.54		1	-	1840979	1841989	336	-	hypothetical protein
LIC11493	26.4518	34.0895	18.8142	1.8119	0.857501	0.0702114	0.410488	1.68058	0.318632		22.97	48.02	31.28	23.75	18.54	14.15		1	-	1841986	1843692	568	gldG	GldG
LIC11494	6.0813	7.90799	4.25462	1.85868	0.894281	0.128226	0.528936	0.743522	0.0956122		4.31	9.6	9.81	5.2	4.03	3.54		1	-	1843689	1844435	248	gldF	GldF
LIC11495	18.708	24.1371	13.2788	1.81772	0.862128	0.0604266	0.385454	0.650385	1.77513		17.22	28.81	26.37	23.01	8.87	7.96		1	-	1844416	1845354	312	gldA	ABC transporter ATP-binding protein
LIC11496	17.8451	23.9255	11.7646	2.0337	1.0241	0.0844056	0.446768	1.47927	0.298099		24.4	32.65	14.72	11.13	15.32	8.84		1	-	1845414	1845710	98	-	hypothetical protein
LIC11497	8.38778	9.29375	7.48182	1.24218	0.312871	0.572152	0.875654	0.718509	0.450362		12.92	5.76	9.2	9.65	4.84	7.96		1	-	1845791	1846570	259	-	methyltransferase
LIC11498	310.001	341.275	278.726	1.22441	0.292083	0.374212	0.775608	0.0566787	1.32445		366.03	313.1	344.7	195.95	246.67	393.56		1	+	1846811	1850224	1137	-	hypothetical protein
LIC11499	142.055	153.555	130.555	1.17617	0.2341	0.707045	0.936615	0.851899	0.335366		144.97	199.77	115.92	105.4	139.46	146.81		1	+	1850464	1850706	80	-	hypothetical protein
LIC11500	146.747	156.667	136.827	1.14499	0.195339	0.663671	0.918016	0.124488	0.0819818		157.89	172.88	139.23	126.92	149.13	134.43		1	+	1850713	1851471	252	map	methionine aminopeptidase
LIC11501	31.6811	25.4447	37.9176	0.671051	-0.575505	0.14935	0.563023	0.668118	0.22929		17.22	34.58	24.53	43.79	35.47	34.49		1	+	1851482	1852399	305	-	hypothetical protein
LIC11502	3.58712	1.86697	5.30727	0.351775	-1.50727	0.224635	0.668162	0.831131	2.20386		0	1.92	3.68	2.97	3.22	9.73		1	-	1853404	1853844	146	-	hypothetical protein
LIC11503	12.3479	7.87829	16.8176	0.468456	-1.09402	0.0572336	0.379224	1.62447	0.616432		14.35	1.92	7.36	16.33	12.9	21.23		1	+	1853859	1854797	312	-	iron-sulfur cluster-binding protein
LIC11504	9.18439	8.31688	10.0519	0.827393	-0.273355	0.864493	0.990231	0.692839	0.242405		4.31	9.6	11.04	8.91	8.87	12.38		1	+	1855127	1855927	266	-	hypothetical protein
LIC11505	12.9018	10.4195	15.3841	0.67729	-0.562154	0.23526	0.684055	0.25105	1.79762		8.61	13.45	9.2	18.56	7.25	20.34		1	+	1856137	1857855	572	-	hypothetical protein
LIC11506	3.27134	2.61945	3.92322	0.667678	-0.582775	0.737148	0.946953	0.0832063	1.5838		2.87	1.92	3.07	0.74	4.84	6.19		1	+	1858282	1859268	328	-	outer membrane protein
LIC11507	7.44431	3.88875	10.9999	0.353527	-1.50011	0.0668333	0.401	1.24497	1.65076		4.31	0	7.36	16.33	10.48	6.19		1	+	1859433	1860935	500	-	hypothetical protein
LIC11508	72733.9	83103	62364.9	1.33253	0.414166	0.799008	0.969867	0.230786	0.00568935		88319.8	105567	55421.9	57191	63105.7	66797.9		1	+	1862433	1863944	1512	rrs2	16S ribosomal RNA
LIC11509	21.666	25.8039	17.528	1.47215	0.557925	0.207373	0.645821	0.310648	0.955635		21.53	30.73	25.15	14.84	12.09	25.65		1	+	1864812	1865894	360	-	hypothetical protein
LIC11510	63.5931	46.3549	80.8314	0.573477	-0.802194	0.0326584	0.27722	0.0139029	3.24601		48.8	46.1	44.16	119.5	54.01	68.98		1	-	1865972	1869214	1080	-	heavy metal efflux pump
LIC11511	12.5055	8.25158	16.7594	0.492355	-1.02223	0.0503573	0.352023	0.0621409	0.922166		7.18	9.6	7.97	22.27	12.09	15.92		1	-	1869234	1869770	178	def	peptide deformylase
LIC11512	9.72852	8.45602	11.001	0.768658	-0.379587	0.556312	0.869688	0.0772191	0.508762		7.18	9.6	8.59	9.65	14.51	8.84		1	-	1869773	1870453	226	-	hypothetical protein
LIC11513	5.07989	5.94175	4.21802	1.40866	0.494321	0.420991	0.806936	4.32091	1.54824		12.92	0	4.91	0.74	4.84	7.08		1	-	1870605	1870680	76	tRNA-Ala-GGC	Ala tRNA
LIC11514	58.6967	61.298	56.0954	1.09274	0.127955	0.79204	0.968751	0.896142	0.180596		81.82	49.94	52.13	48.99	55.62	63.68		1	+	1870683	1871051	122	-	hypothetical protein
LIC11515	209.206	196.285	222.126	0.883665	-0.178429	0.701279	0.935921	2.68283	0.430106		320.09	90.28	178.48	179.62	251.5	235.25		1	+	1871066	1873882	938	-	hypothetical protein
LIC11516	21.6515	20.9145	22.3884	0.934166	-0.0982496	0.706904	0.936615	2.67207	0.485606		35.88	11.53	15.33	28.21	17.73	21.23		1	+	1873866	1874195	109	-	anti-sigma factor antagonist
LIC11517	78.2156	52.231	104.2	0.501257	-0.996378	0.021253	0.21451	0.902374	1.39689		25.84	63.39	67.47	101.69	132.2	78.71		1	+	1874272	1875939	555	accA2	acetyl-CoA carboxylase subunit alpha
LIC11518	93.1347	70.0904	116.179	0.603296	-0.729062	0.113845	0.502283	0.40884	0.177688		57.42	61.47	91.39	121.73	123.33	103.47		1	+	1875946	1878690	914	-	biotin carboxylase subunit of acetyl CoA carboxylase
LIC11519	4.22538	4.02789	4.42287	0.910696	-0.134958	0.88862	0.996409	1.94478	0.852703		7.18	0	4.91	2.97	3.22	7.08		1	-	1878764	1879102	112	-	lipoprotein
LIC11520	8.28811	9.94105	6.63517	1.49824	0.583265	0.376052	0.775608	0.558916	0.30763		7.18	13.45	9.2	7.42	8.06	4.42		1	-	1879514	1880557	347	cheB	protein-glutamate methylesterase
LIC11521	9.11687	9.89843	8.3353	1.18753	0.247965	0.782163	0.965323	1.24606	0.0584632		5.74	15.37	8.59	8.91	7.25	8.84		1	-	1880554	1881054	166	-	chemotaxis protein
LIC11522	9.71804	9.99507	9.44102	1.05869	0.0822735	0.476199	0.837616	1.60229	0.0982858		5.74	7.68	16.56	9.65	8.06	10.61		1	-	1881051	1881566	171	cheW	chemotaxis protein
LIC11523	47.7639	50.5457	44.982	1.12369	0.16824	0.699011	0.9354	1.44639	0.384824		31.58	69.15	50.91	48.99	34.66	51.3		1	-	1881579	1884509	976	mcp	chemotaxis protein
LIC11524	18.8394	16.6694	21.0095	0.79342	-0.333843	0.804809	0.971933	0.630967	0.649353		15.79	11.53	22.69	17.07	18.54	27.42		1	-	1884554	1886695	713	-	chemotaxis protein histidine kinase
LIC11525	1.89298	1.25363	2.53234	0.495049	-1.01436	0.494751	0.84638	0.601263	1.96467		0	1.92	1.84	1.48	0.81	5.31		1	-	1886699	1887073	124	-	anti-sigma factor antagonist
LIC11526	2.33383	2.11403	2.55362	0.827858	-0.272545	0.707133	0.936615	2.00901	1.82837		1.44	0	4.91	0.74	1.61	5.31		1	-	1887070	1887432	120	cheY	chemotaxis response regulator
LIC11527	9.3978	8.79107	10.0045	0.87871	-0.186541	0.871833	0.991661	2.5681	0.10713		1.44	9.6	15.33	9.65	8.87	11.5		1	-	1887446	1888708	420	-	histidine kinase response regulator hybrid protein
LIC11528	36.2893	26.8958	45.6829	0.588751	-0.76427	0.182905	0.620373	0.660254	0.493447		21.53	21.13	38.03	46.02	37.08	53.95		1	-	1888671	1890866	731	-	histidine kinase sensor protein
LIC11529	58.947	80.27	37.624	2.13348	1.09321	0.00678923	0.101261	0.747599	0.00995727		99.04	74.91	66.85	37.11	39.5	36.26		1	-	1891457	1892449	330	lytB	penicillin tolerance protein
LIC11530	6.36316	6.39162	6.33469	1.00899	0.012908	0.810585	0.973816	3.29076	0.664308		1.44	13.45	4.29	3.71	6.45	8.84		1	-	1892571	1893185	204	-	hypothetical protein
LIC11531	473.764	587.646	359.882	1.63288	0.707422	0.140139	0.552754	1.00606	0.491335		444.97	799.08	518.88	478.01	279.72	321.92		1	+	1893643	1894491	282	-	flagellin protein
LIC11532	334.246	393.281	275.212	1.42901	0.515019	0.297578	0.726791	2.5892	2.11673		287.08	620.44	272.32	146.97	251.5	427.17		1	-	1895072	1895929	285	-	flagellin protein
LIC11533	59.1156	54.9059	63.3253	0.867045	-0.205821	0.695597	0.93377	0.317878	0.830973		43.06	63.39	58.27	47.5	62.88	79.6		1	+	1895975	1896286	103	-	hypothetical protein
LIC11534	11.1954	11.727	10.6637	1.09972	0.137138	0.934596	1	1.67453	0.308369		8.61	19.21	7.36	11.13	12.9	7.96		1	+	1896261	1896812	183	-	hypothetical protein
LIC11535	16.5179	14.9755	18.0603	0.829193	-0.27022	0.568449	0.875497	0.11591	0.638184		12.92	17.29	14.72	23.75	14.51	15.92		1	+	1896788	1898092	434	-	di-tripeptide proton symporter
LIC11536	39.145	38.9507	39.3394	0.990119	-0.0143263	0.725169	0.94273	0.980487	0.0970207		33.01	53.78	30.05	43.79	37.08	37.14		1	+	1898142	1899413	423	-	hypothetical protein
LIC11537	5.8203	6.42723	5.21337	1.23284	0.301981	0.808059	0.972204	0.333839	1.10049		8.61	5.76	4.91	7.42	6.45	1.77		1	-	1899705	1900358	217	-	ATP-dependent protease-like La
LIC11538	29.5243	30.0405	29.008	1.03559	0.0504589	0.971136	1	0.106156	1.06689		33.01	30.73	26.37	40.08	26.6	20.34		1	+	1900380	1901393	337	rfaE2	ADP-heptose synthase
LIC11539	17.3014	20.9372	13.6656	1.53211	0.61552	0.228078	0.672267	1.7984	1.15015		31.58	13.45	17.79	17.07	17.73	6.19		1	+	1901394	1901870	158	tagD	glycerol-3-phosphate cytidyltransferase
LIC11540	133.805	121.078	146.533	0.826281	-0.275295	0.237938	0.685886	0.914037	0.15164		150.72	138.3	74.21	138.8	162.83	137.97		1	+	1902057	1903685	542	pyrG	CTP synthetase
LIC11541	80.9289	74.5581	87.2996	0.854049	-0.227609	0.506049	0.848117	0.0774069	0.0205602		71.77	82.6	69.31	85.36	85.45	91.09		1	+	1903682	1904551	289	kdsA	2-dehydro-3-deoxyphosphooctonate aldolase
LIC11542	41.0598	43.2185	38.9011	1.11098	0.151838	0.906576	1	1.37027	1.01131		48.8	55.71	25.15	25.24	50.78	40.68		1	+	1904563	1905147	194	-	hypothetical protein
LIC11543	132.157	126.786	137.529	0.921886	-0.117339	0.855239	0.987028	0.813757	1.93046		167.94	92.2	120.21	82.39	151.55	178.65		1	+	1905144	1906514	456	-	hypothetical protein
LIC11544	80.7708	70.674	90.8676	0.777769	-0.362587	0.602405	0.888059	0.546937	0.734697		67.46	53.78	90.77	68.29	99.96	104.36		1	+	1906527	1907252	241	-	ABC transporter ATP-binding protein
LIC11545	84.3889	76.437	92.3408	0.827771	-0.272696	0.636573	0.90319	1.32625	1.1159		104.78	44.18	80.35	65.32	96.73	114.97		1	+	1907249	1908670	473	rpoN	RNA polymerase sigma-54 factor
LIC11546	64.3242	66.6691	61.9793	1.07567	0.105231	0.62115	0.897438	1.88949	1.92237		94.74	38.42	66.85	33.4	68.52	84.02		1	+	1908675	1909640	321	ptsK	HPr kinase/phosphorylase
LIC11547	8.36895	9.84453	6.89338	1.42811	0.514111	0.256166	0.700783	0.695641	0.914806		5.74	11.53	12.27	2.97	8.87	8.84		1	+	1909654	1909875	73	ptsH	phosphocarrier protein HPr
LIC11548	30.8593	33.4778	28.2408	1.18544	0.245421	0.599424	0.887866	0.0382595	0.280623		35.88	32.65	31.89	31.17	31.44	22.11		1	+	1909889	1911679	596	-	histidine kinase sensor protein
LIC11549	40.959	33.7831	48.1349	0.701843	-0.51078	0.289696	0.722085	0.351011	1.10568		40.19	24.97	36.19	51.22	33.05	60.14		1	+	1911687	1913033	448	-	response regulator
LIC11550	47.0908	46.2853	47.8963	0.966365	-0.0493599	0.94227	1	0.00429229	0.136633		47.37	46.1	45.39	43.79	45.95	53.95		1	+	1913026	1913877	283	-	hypothetical protein
LIC11551	29.5043	23.964	35.0445	0.683816	-0.54832	0.371074	0.774545	0.336048	0.51363		20.1	21.13	30.67	26.72	39.5	38.91		1	+	1913874	1915817	647	priA	primosomal protein N'
LIC11552	39.2099	39.0715	39.3483	0.992967	-0.0101822	0.817393	0.974887	0.226803	0.613151		43.06	42.26	31.89	37.11	49.98	30.95		1	+	1915944	1916891	315	fmt	methionyl-tRNA formyltransferase
LIC11553	84.0008	88.4987	79.5029	1.11315	0.154649	0.511202	0.848117	0.425438	0.784047		70.33	90.28	104.88	64.58	103.18	70.75		1	+	1916888	1917883	331	-	serine/threonine kinase
LIC11554	60.5041	64.1773	56.8309	1.12927	0.175387	0.258514	0.700783	2.50947	0.380625		55.98	38.42	98.13	48.99	69.32	52.18		1	+	1917880	1918527	215	rpe	ribulose-5-phosphate 3-epimerase
LIC11555	67.7335	67.0602	68.4068	0.980314	-0.0286847	0.818928	0.974887	1.37151	0.879832		44.5	94.12	62.56	66.06	87.87	51.3		1	+	1919300	1919566	88	rpsP	30S ribosomal protein S16
LIC11556	18.8655	14.4389	23.2922	0.619901	-0.689889	0.315968	0.731618	1.26425	1.5969		7.18	13.45	22.69	25.98	30.63	13.27		1	+	1919566	1919796	76	-	RNA-binding protein
LIC11557	11.767	8.26297	15.271	0.541091	-0.886057	0.280824	0.714141	1.38081	1.29186		4.31	5.76	14.72	20.04	16.93	8.84		1	+	1919789	1920319	176	rimM	16S rRNA-processing protein RimM
LIC11558	117.353	95.3748	139.332	0.684517	-0.546843	0.252957	0.700145	0.306938	0.0381134		88.99	78.76	118.37	132.12	143.49	142.39		1	+	1920309	1921004	231	trmD	tRNA (guanine-N(1)-)-methyltransferase/unknown domain fusion protein
LIC11559	128.653	120.662	136.643	0.883042	-0.179447	0.719332	0.941058	0.0296676	0.801539		113.4	121.01	127.57	106.14	168.48	135.31		1	+	1920964	1921380	138	rplS	50S ribosomal protein L19
LIC11560	37.2986	45.151	29.4461	1.53334	0.616681	0.0770061	0.431141	0.386138	0.0482973		43.06	38.42	53.97	31.17	30.63	26.53		1	+	1921387	1922082	231	rnhB	ribonuclease HII
LIC11561	99.6173	97.3607	101.874	0.955698	-0.065374	0.796672	0.969266	0.194182	0.128771		90.43	113.33	88.32	96.49	95.93	113.2		1	+	1922154	1922897	247	-	hypothetical protein
LIC11562	57.5009	68.6988	46.3031	1.48368	0.569176	0.266823	0.704295	0.7909	0.46759		73.21	82.6	50.29	56.41	33.86	48.64		1	+	1922898	1923161	87	-	flagellar biosynthetic transmembrane protein
LIC11563	128.713	153.83	103.597	1.48489	0.570351	0.169544	0.603479	0.621834	0.294264		144.97	190.17	126.35	108.37	83.03	119.39		1	+	1923158	1924342	394	-	hypothetical protein
LIC11564	5.55293	4.42813	6.67774	0.663118	-0.592662	0.31976	0.73397	2.62963	0.766756		0	9.6	3.68	5.94	9.67	4.42		1	+	1925052	1925402	116	-	hypothetical protein
LIC11565	30.1987	43.2512	17.1462	2.5225	1.33485	0.000697107	0.0210503	1.86998	0.139793		25.84	49.94	53.97	16.33	20.96	14.15		1	+	1925498	1925695	65	-	hypothetical protein
LIC11566	30.4466	41.752	19.1411	2.18127	1.12517	0.00666625	0.0998312	0.0615027	0.0160998		38.76	44.18	42.32	17.81	20.15	19.46		1	-	1925715	1927244	509	-	Mg chelatase subunit ChII
LIC11567	26.3132	25.703	26.9234	0.954671	-0.0669242	0.685504	0.928114	1.4304	0.209875		17.22	38.42	21.47	31.17	26.6	22.99		1	+	1927403	1927777	124	-	lipoprotein
LIC11568	48.6793	51.943	45.4156	1.14373	0.193741	0.432646	0.818604	1.02493	1.00133		35.88	51.86	68.08	61.61	41.92	32.72		1	+	1927746	1928756	336	-	membrane peptidase
LIC11569	54.0964	44.2594	63.9334	0.692273	-0.530586	0.306518	0.728998	0.420437	1.06687		37.32	38.42	57.04	74.22	73.36	44.22		1	+	1928812	1929720	302	-	hypothetical protein
LIC11570	150.125	129.046	171.205	0.753751	-0.40784	0.346579	0.749667	0.0885652	0.678042		127.75	115.25	144.13	204.12	137.04	172.46		1	+	1929725	1931515	596	gspD	general secretory pathway protein D
LIC11571	85.2353	72.5312	97.9393	0.740573	-0.433287	0.454069	0.829999	0.865225	0.501431		83.25	44.18	90.16	88.33	87.87	117.63		1	+	1931519	1933192	557	gspE	general secretory pathway protein E
LIC11572	45.9314	38.2411	53.6218	0.713162	-0.487699	0.460556	0.832322	0.806237	0.107341		28.71	32.65	53.36	54.18	58.04	48.64		1	+	1933198	1934424	408	gspF	general secretory pathway protein F
LIC11573	90.952	75.8545	106.049	0.715275	-0.483431	0.258239	0.700783	0.0451765	0.239925		71.77	72.99	82.8	93.52	118.5	106.13		1	+	1934446	1934922	158	gspG	general secretory pathway protein G
LIC11574	15.6311	11.1564	20.1058	0.554886	-0.849737	0.237344	0.684906	0.775201	0.790465		8.61	7.68	17.17	14.1	24.99	21.23		1	+	1934944	1935513	189	-	hypothetical protein
LIC11575	20.9451	19.6523	22.2378	0.883735	-0.178314	0.890083	0.996409	1.36413	0.136551		27.27	9.6	22.08	22.27	24.99	19.46		1	+	1935488	1936024	178	-	hypothetical protein
LIC11576	12.2471	11.8733	12.6208	0.940771	-0.0880841	0.944369	1	1.55429	0.44461		4.31	15.37	15.95	14.84	8.87	14.15		1	+	1936034	1936678	214	-	hypothetical protein
LIC11577	57.1234	53.4425	60.8043	0.878925	-0.186188	0.79667	0.969266	0.39916	0.141259		61.72	40.34	58.27	53.44	65.29	63.68		1	+	1936842	1938017	391	-	type II secretion pathway related protein etpK-like protein
LIC11578	73.306	65.0601	81.552	0.797774	-0.325948	0.485212	0.844359	0.0880772	0.329363		57.42	67.23	70.53	67.54	88.67	88.44		1	+	1938023	1939645	540	-	hypothetical protein
LIC11579	22.5417	20.5085	24.5749	0.834528	-0.260967	1	1	1.93071	0.0504433		24.4	7.68	29.44	23.01	24.18	26.53		1	+	1939653	1940180	175	-	hypothetical protein
LIC11580	24.4797	27.4977	21.4618	1.28124	0.35754	0.535131	0.859757	0.502122	0.429004		25.84	34.58	22.08	20.04	16.93	27.42		1	+	1940177	1941118	313	-	hypothetical protein
LIC11581	9.30181	7.35721	11.2464	0.654182	-0.612236	0.30239	0.728998	0.855145	0.699467		11.48	3.84	6.75	14.1	7.25	12.38		1	+	1941231	1941974	247	-	hypothetical protein
LIC11582	0.478464	0.956929	0			0.207219	0.645821	2.87079	0		2.87	0	0	0	0	0		1	+	1942088	1942315	75	-	hypothetical protein
LIC11583	0.397024	0.204446	0.589601	0.346754	-1.52802	1	1	0.613339	1.68722		0	0	0.61	0	0	1.77		1	+	1942479	1942745	88	-	hypothetical protein
LIC11584	19.0991	20.4033	17.7948	1.14659	0.197345	0.354783	0.757838	1.27269	0.862852		15.79	15.37	30.05	13.36	24.99	15.03		1	-	1942994	1943596	200	-	TetR family transcriptional regulator
LIC11585	6.83524	8.04713	5.62336	1.43102	0.517043	0.366577	0.771055	0.128053	2.01256		7.18	9.6	7.36	2.23	4.03	10.61		1	+	1943843	1944067	74	-	tautomerase
LIC11586	29.8517	28.4459	31.2575	0.910052	-0.13598	0.455646	0.831131	1.73942	0.0190199		21.53	44.18	19.63	29.69	32.24	31.84		1	+	1944091	1945149	352	-	alcohol dehydrogenase
LIC11587	1414.72	987.626	1841.81	0.536227	-0.899085	0.132612	0.532945	0.170396	1.27632		1304.77	923.94	734.17	1058.45	2168.41	2298.56		1	-	1945319	1948948	1209	nrdA	ribonucleotide-diphosphate reductase subunit alpha
LIC11588	11.8564	16.4406	7.27216	2.26076	1.17681	0.0252366	0.235635	2.53382	0.0280829		7.18	24.97	17.17	6.68	8.06	7.08		1	+	1949132	1949210	79	tRNA-Asn-GTT	Asn tRNA
LIC11589	6.85953	10.0376	3.68149	2.7265	1.44705	0.0625091	0.388336	1.40173	0.997082		8.61	15.37	6.13	3.71	6.45	0.88		1	-	1949389	1949622	77	-	hypothetical protein
LIC11590	39.4071	42.3172	36.497	1.15947	0.21347	0.707277	0.936615	0.973828	0.0208379		57.42	34.58	34.96	37.11	37.89	34.49		1	-	1949939	1950226	95	-	exodeoxyribonuclease VII small subunit
LIC11591	63.7128	53.7305	73.695	0.729093	-0.455826	0.305164	0.728998	0.0288951	0.308863		51.67	51.86	57.65	61.61	79	80.48		1	-	1950228	1951496	422	xseA	exodeoxyribonuclease VII large subunit
LIC11592	46.6363	44.0026	49.27	0.893091	-0.163121	0.925137	1	0.756768	0.904754		51.67	28.81	51.52	36.37	63.68	47.76		1	-	1951500	1952630	376	-	permease
LIC11594	49.6338	54.1706	45.097	1.2012	0.264479	0.514974	0.848117	0.0103651	0.269229		55.98	53.78	52.75	48.25	50.78	36.26		1	+	1953230	1953871	213	-	hypothetical protein
LIC11595	94.3458	90.3427	98.3488	0.918594	-0.122501	0.555734	0.869688	0.711188	0.0282016		78.95	119.09	72.99	97.23	103.18	94.63		1	-	1954261	1955820	519	-	hypothetical protein
LIC11596	41.1292	33.0322	49.2262	0.671027	-0.575556	0.147302	0.56176	1.58061	0.33443		51.67	19.21	28.21	44.53	58.04	45.1		1	+	1955910	1956278	122	-	DNA mismatch repair protein
LIC11597	133.039	125.764	140.314	0.896309	-0.157933	0.517405	0.848117	0.373981	0.117914		147.85	132.54	96.91	129.89	153.97	137.08		1	+	1956275	1957825	516	leuA2	2-isopropylmalate synthase 2
LIC11598	17.0816	19.0546	15.1087	1.26117	0.334759	0.7223	0.941721	2.02206	0.885205		30.14	15.37	11.65	16.33	20.15	8.84		1	+	1957813	1958385	190	pth	peptidyl-tRNA hydrolase
LIC11599	72.1378	76.3927	67.883	1.12536	0.170384	0.737214	0.946953	0.353422	0.204463		91.87	71.07	66.24	65.32	78.19	60.14		1	+	1958542	1959540	332	xerC	integrase/recombinase protein
LIC11600	43.4672	42.1696	44.7647	0.942026	-0.0861611	0.979784	1	0.212883	0.0778553		45.93	34.58	46	40.82	48.37	45.1		1	+	1959527	1960069	180	hslV	ATP-dependent protease peptidase subunit
LIC11601	74.464	84.4156	64.5125	1.30852	0.387931	0.327826	0.738619	0.0380628	0.345954		88.99	84.52	79.73	69.77	73.36	50.41		1	+	1960079	1961518	479	hslU	ATP-dependent protease ATP-binding subunit HslU
LIC11602	65.8576	55.6298	76.0854	0.731149	-0.451762	0.261401	0.704295	1.12967	1.79752		33.01	76.83	57.04	60.86	61.26	106.13		1	+	1962812	1964317	501	-	hypothetical protein
LIC11603	10.0071	7.59135	12.4228	0.61108	-0.710566	0.294066	0.725572	1.54419	0.548236		1.44	11.53	9.81	9.65	16.12	11.5		1	-	1964537	1965055	172	-	hypothetical protein
LIC11604	17.5408	16.2943	18.7873	0.867306	-0.205386	0.318379	0.732609	2.60536	0.136323		11.48	28.81	8.59	20.78	16.12	19.46		1	-	1965580	1966410	276	-	hypothetical protein
LIC11605	7.58414	5.35811	9.81017	0.546179	-0.872555	0.142369	0.556345	0.458997	0.416168		2.87	7.68	5.52	11.88	10.48	7.08		1	+	1966478	1966738	86	-	dihydrolipoamide acetyltransferase
LIC11606	15.4058	13.6566	17.1549	0.796072	-0.329029	0.380737	0.777794	0.299003	0.524253		15.79	15.37	9.81	14.84	14.51	22.11		1	+	1966735	1967613	292	-	hypothetical protein
LIC11607	85.5047	62.0742	108.935	0.569827	-0.811405	0.025522	0.235646	0.127851	0.0827589		57.42	72.99	55.81	106.88	103.18	116.74		1	+	1967615	1968658	347	mrp	cell division ATPase
LIC11608	178.769	243.79	113.748	2.14325	1.0998	0.0157155	0.184959	6.10531	0.0967596		401.91	220.9	108.56	130.64	108.02	102.59		1	+	1968705	1969394	229	-	hypothetical protein
LIC11609	36.7869	43.1706	30.4031	1.41994	0.50583	0.21551	0.658442	2.34388	0.260354		64.59	26.89	38.03	27.46	26.6	37.14		1	-	1969401	1970015	204	ubiX	3-octaprenyl-4-hydroxybenzoate carboxy-lyase
LIC11610	14.7708	14.8137	14.7279	1.00583	0.00838089	1	1	0.00717373	0.0631112		14.35	15.37	14.72	16.33	13.7	14.15		1	-	1971616	1972548	310	ubiA	prenyltransferase
LIC11611	25.5884	20.2953	30.8815	0.657198	-0.6056	0.107379	0.492018	0.446311	0.591879		18.66	26.89	15.33	30.43	24.18	38.03		1	+	1972611	1973258	215	-	hypothetical protein
LIC11612	24.7741	28.1579	21.3903	1.31639	0.396582	0.534876	0.859757	0.564931	0.233905		31.58	32.65	20.24	17.07	24.99	22.11		1	+	1973265	1974518	417	-	hypothetical protein
LIC11613	47.2162	40.7595	53.6729	0.759405	-0.397058	0.308787	0.728998	0.585861	0.204344		28.71	51.86	41.71	60.86	52.4	47.76		1	+	1974564	1975661	365	ychF	GTP-dependent nucleic acid-binding protein EngD
LIC11614	21.5538	21.1374	21.9703	0.962089	-0.055757	0.963428	1	0.773604	0.68993		27.27	13.45	22.69	15.59	28.21	22.11		1	+	1975744	1976871	375	mutY	A/G specific adenine glycosylase
LIC11615	32.8952	31.2871	34.5032	0.90679	-0.14116	0.717344	0.939979	0.335767	0.454021		38.76	26.89	28.21	28.95	42.72	31.84		1	+	1976868	1978625	585	-	hypothetical protein
LIC11616	71.9952	85.3171	58.6732	1.45411	0.540132	0.110659	0.499147	0.100508	0.249916		77.51	86.44	92	48.25	68.52	59.25		1	+	1978631	1979611	326	rfaD	ADP-L-glycero-D-mannoheptose-6-epimerase
LIC11617	376.378	569.662	183.094	3.11131	1.63752	0.000172475	0.00738837	6.58997	0.376422		331.58	987.33	390.08	115.05	182.18	252.05		1	-	1979639	1979938	99	-	ArsR family transcriptional regulator
LIC11618	23.8681	30.4964	17.2398	1.76896	0.822898	0.0377511	0.301681	1.17711	0.280006		37.32	19.21	34.96	21.53	16.93	13.27		1	-	1980115	1980885	256	fabG	3-ketoacyl-ACP reductase
LIC11619	10.8363	12.738	8.93453	1.4257	0.511674	0.265221	0.704295	0.227899	1.0563		10.05	13.45	14.72	10.39	4.03	12.38		1	-	1980875	1981579	234	-	hypothetical protein
LIC11620	325.593	290.54	360.647	0.805609	-0.311848	0.20297	0.64516	3.85148	7.7885		180.86	557.05	133.71	112.82	329.7	639.42		1	+	1982343	1984049	568	recN	DNA repair protein
LIC11621	196.992	163.852	230.132	0.711993	-0.490064	0.193258	0.633775	0.0783774	0.0881438		185.17	153.67	152.72	227.13	247.47	215.79		1	+	1984161	1984766	201	tolQ	biopolymer transport protein
LIC11622	109.58	95.3108	123.85	0.769569	-0.377878	0.263393	0.704295	0.130917	0.396087		109.09	92.2	84.64	120.24	144.29	107.01		1	+	1984769	1985218	149	-	biopolymer transport exbd-related transmembrane protein
LIC11623	160.93	155.932	165.927	0.939761	-0.0896344	0.890318	0.996409	0.832658	0.000181085		203.83	107.57	156.4	166.26	165.25	166.27		1	+	1985237	1988164	975	-	outer membrane protein
LIC11624	120.054	129.781	110.326	1.17635	0.234316	0.343636	0.746774	0.869959	0.355113		150.72	88.36	150.27	88.33	124.14	118.51		1	+	1988168	1990366	732	uvrD	ATP-dependent DNA helicase
LIC11625	40.4535	43.0224	37.8847	1.13562	0.183475	0.621299	0.897438	3.02927	0.420954		17.22	63.39	48.45	46.76	30.63	36.26		1	+	1990429	1990869	146	-	hypothetical protein
LIC11626	41.2196	38.6613	43.7779	0.883125	-0.17931	0.802818	0.971611	2.10769	0.157859		25.84	28.81	61.33	42.31	39.5	49.53		1	+	1990894	1991739	281	-	inositol monophosphatase family protein
LIC11627	20.2124	19.9944	20.4304	0.97866	-0.0311205	0.677066	0.922789	1.00553	0.0520815		15.79	15.37	28.83	21.53	18.54	21.23		1	+	1991768	1993000	410	mtf	mannosyltransferase
LIC11628	21.6468	21.3671	21.9265	0.974487	-0.0372855	0.813135	0.974198	1.10101	0.0847997		14.35	30.73	19.01	23.75	22.57	19.46		1	-	1993856	1994380	174	-	hypothetical protein
LIC11629	55.0999	52.1248	58.0751	0.897541	-0.15595	1	1	0.55997	0.682731		40.19	49.94	66.24	45.28	56.43	72.52		1	+	1994379	1994876	165	dsbA	thiol:disulfide interchange protein
LIC11630	607.567	492.839	722.296	0.682323	-0.551473	0.251169	0.698871	0.191537	2.9795		612.91	470.61	394.99	477.27	560.24	1129.38		1	+	1995293	1997338	681	fadD	long-chain-fatty-acid CoA ligase
LIC11631	3.72568	4.29764	3.15372	1.36272	0.446492	0.260312	0.703072	2.77202	0.739561		4.31	0	8.59	5.2	1.61	2.65		1	+	1997433	1998113	226	-	hypothetical protein
LIC11632	78.4703	89.1919	67.7487	1.31651	0.396721	0.143842	0.558023	0.82286	0.696613		91.87	65.31	110.4	68.29	49.17	85.79		1	-	1998110	1999939	609	ptsI	phosphotransferase system enzyme I
LIC11633	414.255	440.064	388.446	1.13288	0.179999	0.331898	0.74024	1.08881	2.63727		333.01	357.28	629.9	184.82	385.32	595.2		1	-	1999985	2000998	337	lpxC	UDP-3-O-[3-hydroxymyristoyl] N-acetylglucosamine deacetylase
LIC11634	31.5997	40.1661	23.0334	1.74382	0.802249	0.0600724	0.384881	0.38696	0.238593		34.45	48.02	38.03	17.81	27.41	23.88		1	-	2001334	2002002	222	csgA	CsgA
LIC11635	14.0341	9.40868	18.6596	0.504228	-0.987851	0.0950951	0.467595	0.434184	1.46309		5.74	9.6	12.88	25.24	11.29	19.46		1	+	2002085	2002750	221	-	hypothetical protein
LIC11636	21.6277	23.683	19.5724	1.21002	0.275031	0.277162	0.712039	0.951508	1.22651		24.4	15.37	31.28	11.88	18.54	28.3		1	+	2002766	2003440	224	-	hypothetical protein
LIC11637	20.1058	18.7607	21.451	0.874586	-0.193328	1	1	1.168	0.429149		21.53	9.6	25.15	25.24	16.12	22.99		1	+	2003453	2004133	226	-	hypothetical protein
LIC11638	2.69912	3.57638	1.82187	1.96303	0.973083	0.319384	0.73397	0.778047	0.42065		5.74	1.92	3.07	2.97	1.61	0.88		1	-	2004163	2004357	64	-	hypothetical protein
LIC11639	14.4983	16.4762	12.5204	1.31595	0.396104	0.332593	0.74024	0.0913947	0.956621		14.35	17.29	17.79	12.62	7.25	17.69		1	-	2004459	2005568	369	-	hypothetical protein
LIC11640	5.54925	4.69513	6.40336	0.73323	-0.447662	0.527301	0.854255	0.518934	1.57999		7.18	3.84	3.07	2.23	7.25	9.73		1	-	2006124	2006384	86	-	hypothetical protein
LIC11641	77.3085	76.4608	78.1562	0.978307	-0.0316401	0.939955	1	0.128773	0.152843		77.51	67.23	84.64	74.97	87.87	71.64		1	-	2006426	2007736	436	-	hypothetical protein
LIC11642	21.9333	16.8694	26.9972	0.624859	-0.678398	0.143245	0.558023	0.276339	0.643269		12.92	21.13	16.56	20.78	26.6	33.61		1	+	2007962	2009311	449	-	hypothetical protein
LIC11643	558.954	733.564	384.345	1.90861	0.932519	0.0685738	0.407936	3.14304	0.370611		479.42	1200.54	520.72	308.78	331.31	512.95		1	+	2009405	2010577	390	-	hypothetical protein
LIC11644	0.258058	0	0.516117	0		0.515993	0.848117	0	0.378636		0	0	0	0.74	0.81	0		1	+	2011426	2011755	109	-	hypothetical protein
LIC11645	3.18238	3.39462	2.97015	1.14291	0.192711	0.61758	0.896018	0.607756	0.21806		1.44	3.84	4.91	2.23	4.03	2.65		1	-	2011883	2012182	99	-	hypothetical protein
LIC11646	30.1628	23.991	36.3347	0.660277	-0.598856	0.248903	0.694667	0.18899	0.165008		20.1	23.05	28.83	33.4	41.11	34.49		1	-	2012170	2013075	301	lipA	lipoyl synthase
LIC11647	14.0745	16.6423	11.5066	1.44632	0.532387	0.331306	0.74024	0.229181	0.916733		17.22	19.21	13.49	5.94	15.32	13.27		1	+	2013175	2013915	246	-	pseudouridylate synthase
LIC11650	9.67434	8.05853	11.2901	0.713766	-0.486476	0.874342	0.993193	1.49166	1.21104		4.31	5.76	14.11	5.94	12.9	15.03		1	+	2015341	2016366	341	-	hypothetical protein
LIC11651	2.14507	1.90959	2.38055	0.802162	-0.318035	0.846466	0.983073	1.6989	0.84414		1.44	0	4.29	2.23	4.03	0.88		1	-	2017543	2017818	91	-	hypothetical protein
LIC11652	55.9451	55.2311	56.659	0.974798	-0.0368255	0.850257	0.985178	0.109493	1.01944		54.54	61.47	49.68	43.79	75.77	50.41		1	-	2017973	2018617	214	tal	translaldolase
LIC11653	26.8326	37.6885	15.9766	2.35898	1.23816	0.00553149	0.0893687	1.8503	0.136211		24.4	51.86	36.8	17.81	17.73	12.38		1	-	2018797	2019528	243	-	hypothetical protein
LIC11654	13.6843	18.3432	9.02535	2.0324	1.02319	0.0279665	0.251289	0.352418	0.178199		14.35	19.21	21.47	11.13	8.87	7.08		1	-	2019559	2020185	208	-	hypothetical protein
LIC11655	70.0678	69.1804	70.9552	0.974987	-0.0365451	0.68256	0.925829	1.37619	0.242575		58.85	49.94	98.75	80.91	70.94	61.02		1	-	2020188	2021723	511	purH	bifunctional phosphoribosylaminoimidazolecarboxamide formyltransferase/IMP cyclohydrolase
LIC11656	10.408	10.7476	10.0684	1.06746	0.0941769	0.536854	0.861399	0.899405	0.284398		8.61	7.68	15.95	7.42	11.29	11.5		1	-	2021727	2022353	208	purN	phosphoribosylglycinamide formyltransferase
LIC11657	78.8734	81.9591	75.7877	1.08143	0.11294	0.842037	0.98291	0.788809	0.954435		61.72	105.65	78.51	93.52	51.59	82.25		1	+	2022767	2023219	150	fliS	hypothetical protein
LIC11658	68.1491	70.2666	66.0315	1.06414	0.0896862	0.639016	0.905088	0.793031	1.12745		81.82	48.02	80.96	87.59	45.95	64.56		1	+	2023216	2023644	142	-	hypothetical protein
LIC11659	17.2327	17.179	17.2863	0.993795	-0.00897958	1	1	0.362409	0.280827		21.53	13.45	16.56	17.81	13.7	20.34		1	+	2023623	2024120	165	-	hypothetical protein
LIC11660	29.8199	33.8241	25.8157	1.31022	0.389804	0.366044	0.771055	0.211352	0.660001		28.71	38.42	34.35	34.14	18.54	24.76		1	-	2024107	2024604	165	-	lipoprotein
LIC11661	28.255	30.8071	25.7028	1.19859	0.26134	0.41923	0.806168	0.494652	0.13835		22.97	32.65	36.8	25.98	29.02	22.11		1	-	2024601	2025155	184	-	HNH endonuclease family protein
LIC11662	57.9197	47.9906	67.8489	0.707315	-0.499575	0.342989	0.746774	0.419923	0.207398		47.37	36.5	60.11	74.97	69.32	59.25		1	-	2025207	2025812	201	-	hypothetical protein
LIC11663	62.7536	49.4583	76.0489	0.650349	-0.620715	0.134712	0.538486	0.535971	0.375815		33.01	59.55	55.81	83.13	82.22	62.79		1	+	2025936	2027081	381	dgt	deoxyguanosinetriphosphate triphosphohydrolase
LIC11664	12.4845	13.854	11.1151	1.24642	0.317788	0.603438	0.888871	1.46948	0.403702		21.53	9.6	10.43	11.13	8.06	14.15		1	-	2027173	2027904	243	-	hypothetical protein
LIC11665	5.26168	4.66818	5.85517	0.797276	-0.326849	0.805834	0.971933	0.789984	0.224536		7.18	1.92	4.91	7.42	4.84	5.31		1	-	2027972	2028526	184	-	hypothetical protein
LIC11668	50.7583	56.6552	44.8614	1.26289	0.336732	0.378484	0.77749	0.0387031	0.540115		60.29	55.71	53.97	40.82	36.27	57.49		1	-	2030366	2031646	426	-	hypothetical protein
LIC11669	9.54977	9.15887	9.94067	0.921354	-0.118173	0.794794	0.969235	1.0637	0.534842		14.35	5.76	7.36	11.88	6.45	11.5		1	-	2031621	2031875	84	-	hypothetical protein
LIC11670	93.2935	90.0085	96.5786	0.931971	-0.101643	1	1	1.21465	0.314105		116.27	53.78	99.97	81.65	97.54	110.55		1	+	2032002	2033768	588	-	hypothetical protein
LIC11671	26.6669	26.5949	26.739	0.99461	-0.00779722	0.558604	0.86993	1.60221	0.0561791		20.1	19.21	40.48	25.24	25.8	29.19		1	+	2033775	2034569	264	-	hypothetical protein
LIC11672	22.0266	20.9442	23.1089	0.906325	-0.141899	0.710197	0.937147	0.281085	1.74739		25.84	19.21	17.79	13.36	33.86	22.11		1	+	2034761	2035528	255	-	enoyl-CoA hydratase
LIC11673	27.3806	26.5139	28.2473	0.938636	-0.0913626	0.942244	1	0.578212	2.09827		21.53	23.05	34.96	43.05	16.93	24.76		1	-	2035699	2036841	380	ank2	ankyrin
LIC11674	58.8431	60.4727	57.2134	1.05697	0.0799323	0.873904	0.993049	0.306467	0.188832		50.24	71.07	60.11	60.12	62.88	48.64		1	-	2036838	2038529	563	-	alkylglycerone-phosphate synthase
LIC11675	54.8655	32.6019	77.1291	0.422693	-1.24232	0.0137174	0.170151	0.759202	0.418867		30.14	19.21	48.45	64.58	85.45	81.36		1	+	2038703	2040361	552	-	glycerol-3-phosphate dehydrogenase
LIC11676	63.0235	72.7591	53.2879	1.3654	0.449321	0.30395	0.728998	0.990598	0.676211		60.29	96.04	61.95	40.82	49.17	69.87		1	-	2040366	2041019	217	-	TetR family transcriptional regulator
LIC11677	109.095	138.096	80.0947	1.72415	0.785888	0.0611692	0.387215	2.20093	0.494193		113.4	197.85	103.04	56.41	91.9	91.98		1	-	2041033	2041524	163	-	hypothetical protein
LIC11678	12.1996	12.1743	12.2248	0.995866	-0.00597578	0.942201	1	1.24222	4.16383		5.74	17.29	13.49	4.45	23.38	8.84		1	-	2041811	2042638	275	-	hypothetical protein
LIC11679	13.3646	12.2169	14.5122	0.841835	-0.24839	0.692736	0.933104	0.635737	0.816279		7.18	15.37	14.11	19.3	14.51	9.73		1	+	2042711	2043214	167	-	hypothetical protein
LIC11682	11.8734	11.7087	12.0381	0.972643	-0.0400177	1	1	0.61518	0.251503		15.79	7.68	11.65	11.88	14.51	9.73		1	+	2044713	2045783	356	-	hypothetical protein
LIC11683	0.588846	0.640291	0.537401	1.19146	0.252727	1	1	1.92087	1.45451		0	1.92	0	0	1.61	0		1	-	2046178	2046630	150	-	hypothetical protein
LIC11684	11.6493	10.1143	13.1843	0.767143	-0.382432	0.779202	0.963606	1.79596	0.392657		2.87	11.53	15.95	14.84	9.67	15.03		1	-	2046831	2047571	246	-	Sir2 transcriptional regulator
LIC11685	15.1592	15.1713	15.1472	1.00159	0.00229362	0.799673	0.970097	3.04236	1.74267		5.74	26.89	12.88	22.27	7.25	15.92		1	-	2047568	2048113	181	-	hypothetical protein
LIC11686	6.19184	7.49208	4.8916	1.53162	0.615059	0.252603	0.699692	0.820375	0.157468		10.05	3.84	8.59	4.45	4.03	6.19		1	+	2048212	2049390	392	-	hypothetical protein
LIC11687	100.952	124	77.9046	1.59169	0.670563	0.0737255	0.420441	3.17105	1.96828		67.46	182.48	122.05	92.04	34.66	107.01		1	+	2050145	2051071	308	-	endonuclease
LIC11688	17.408	14.3536	20.4625	0.701461	-0.511565	0.564319	0.87241	1.83753	0.581776		4.31	17.29	21.47	15.59	20.15	25.65		1	-	2051385	2051894	169	-	hypothetical protein
LIC11689	0.239232	0.478464	0			0.450712	0.827316	1.43539	0		1.44	0	0	0	0	0		1	-	2051891	2052265	124	-	hypothetical protein
LIC11690	9.80987	6.04102	13.5787	0.444889	-1.16848	0.0448384	0.330688	0.168385	1.31527		4.31	7.68	6.13	14.1	8.06	18.57		1	-	2053166	2053492	108	-	hypothetical protein
LIC11691	52.1568	53.9748	50.3387	1.07223	0.100619	0.724689	0.94273	0.317615	0.202316		63.16	44.18	54.59	47.5	45.14	58.37		1	-	2054053	2055561	502	mcp-2	methyl-accepting chemotaxis protein
LIC11692	1.65565	1.68947	1.62183	1.04171	0.0589473	1	1	1.72793	0.0101786		0	3.84	1.23	1.48	1.61	1.77		1	+	2055610	2055840	76	-	hypothetical protein
LIC11693	16.3091	16.2674	16.3509	0.994893	-0.00738619	0.709265	0.936871	2.0083	0.561798		11.48	26.89	10.43	11.13	19.35	18.57		1	+	2056599	2057099	166	-	hypothetical protein
LIC11694	28.012	52.4904	3.53365	14.8544	3.89282	4.91e-16	2.26e-13	47.6839	0.0268132		140.67	5.76	11.04	2.23	4.84	3.54		1	+	2058318	2060726	802	-	TonB-dependent outer membrane receptor
LIC11695	16.7647	26.9047	6.62468	4.06128	2.02194	0.000246298	0.00965278	24.4651	0.362725		68.9	3.84	7.97	2.97	8.06	8.84		1	+	2060753	2061313	186	-	hypothetical protein
LIC11696	8.97436	13.5616	4.38714	3.09121	1.62817	0.0207874	0.214295	7.58989	0.766527		28.71	7.68	4.29	1.48	7.25	4.42		1	+	2061749	2062327	192	-	hypothetical protein
LIC11697	23.9514	28.8991	19.0038	1.5207	0.604738	0.22439	0.668162	0.478515	0.040418		35.88	26.89	23.92	20.78	18.54	17.69		1	-	2062735	2063931	398	-	xylanase/chitin deacetylase
LIC11698	42.648	44.881	40.4151	1.1105	0.151213	0.889195	0.996409	1.13874	0.399628		48.8	57.63	28.21	46.76	43.53	30.95		1	-	2063977	2065194	405	tyrS	tyrosyl-tRNA synthetase
LIC11699	110.833	104.242	117.424	0.887748	-0.171778	0.455918	0.831131	0.534255	2.26235		129.19	105.65	77.89	102.43	168.48	81.36		1	+	2065227	2066879	550	glpD	glycerol-3-phosphate dehydrogenase
LIC11700	8.95574	8.19493	9.71656	0.843398	-0.245715	0.790625	0.968062	4.23199	1.09116		17.22	0	7.36	6.68	14.51	7.96		1	+	2066939	2067136	65	-	hypothetical protein
LIC11701	144.344	118.02	170.668	0.691519	-0.53216	0.218642	0.662101	0.0826126	0.241408		113.4	107.57	133.09	156.61	192.66	162.73		1	-	2067509	2069266	585	rpoD	RNA polymerase sigma-70 factor
LIC11702	79.9167	53.5446	106.289	0.503765	-0.989178	0.0369351	0.29936	0.559842	0.0113167		41.63	44.18	74.83	103.91	108.82	106.13		1	-	2069283	2071079	598	dnaG	DNA primase
LIC11703	107.455	107.837	107.073	1.00714	0.0102589	0.868316	0.991661	0.306089	0.333615		86.12	117.17	120.21	96.49	126.56	98.17		1	-	2071098	2071544	148	-	hypothetical protein
LIC11704	99.0059	101.21	96.8021	1.04553	0.0642359	0.762843	0.959433	0.287235	2.33056		81.82	111.41	110.4	68.29	144.29	77.83		1	-	2071604	2071813	69	rpsU	30S ribosomal protein S21
LIC11705	10.5908	16.063	5.1186	3.13817	1.64992	0.00140627	0.0354843	1.06575	1.53076		10.05	17.29	20.85	8.91	6.45	0		1	+	2072013	2072306	97	-	hypothetical protein
LIC11706	5.6555	7.25641	4.05459	1.78968	0.839702	0.045954	0.336154	3.26701	0.0181193		5.74	1.92	14.11	3.71	4.03	4.42		1	-	2072313	2072756	147	-	hypothetical protein
LIC11707	25.9411	25.1792	26.703	0.942936	-0.0847686	0.505838	0.848117	0.951576	0.838542		24.4	34.58	16.56	33.4	29.02	17.69		1	+	2072824	2073948	374	fbp	fructose-1,6-bisphosphatase
LIC11708	236.58	308.414	164.746	1.87205	0.904623	0.0164692	0.189602	5.61541	0.146396		107.65	495.58	322	165.52	139.46	189.26		1	-	2074740	2075888	382	-	histidine kinase response regulator hybrid protein
LIC11709	578.874	711.463	446.286	1.59419	0.672822	0.143796	0.558023	2.30784	0.414884		357.41	1081.45	695.53	420.85	336.95	581.05		1	-	2075927	2078425	832	-	histidine kinase response regulator hybrid protein
LIC11710	56.3149	57.1974	55.4324	1.03184	0.0452223	0.745885	0.953945	0.384352	0.0990139		44.5	61.47	65.63	49.73	56.43	60.14		1	-	2079062	2081593	843	mgtB	ATPase P
LIC11711	31.8292	30.7472	32.9111	0.934251	-0.0981185	0.733959	0.946953	4.54011	0.095092		7.18	53.78	31.28	34.89	34.66	29.19		1	-	2082319	2082969	216	-	lipoprotein
LIC11712	61.5675	46.2838	76.8513	0.602252	-0.731562	0.0924	0.462502	0.361115	0.0800771		33.01	51.86	53.97	80.91	70.94	78.71		1	-	2083177	2084568	463	mgtE	magnesium transporter
LIC11713	131.007	105.394	156.62	0.672929	-0.571473	0.176284	0.612681	0.0937303	0.0349676		106.22	92.2	117.76	155.87	163.64	150.35		1	+	2084708	2085718	336	-	motility protein B
LIC11714	15.4056	14.2117	16.5994	0.856158	-0.224052	1	1	0.582569	2.85041		11.48	11.53	19.63	5.2	23.38	21.23		1	+	2085715	2086668	317	czcD	heavy metal efflux pump
LIC11715	3.95442	4.48642	3.42242	1.31089	0.390549	0.470551	0.836965	0.574441	0.472894		2.87	3.84	6.75	5.2	2.42	2.65		1	-	2086747	2087001	84	-	hypothetical protein
LIC11716	22.1866	18.6527	25.7204	0.725209	-0.463532	0.15469	0.574234	0.835007	1.26339		24.4	21.13	10.43	17.81	35.47	23.88		1	-	2087058	2088107	349	-	hypothetical protein
LIC11717	91.183	83.4471	98.9189	0.843592	-0.245383	0.324746	0.735007	0.4396	0.267367		90.43	97.96	61.95	103.91	108.82	84.02		1	-	2088124	2090970	948	uvrA	excinuclease ABC subunit A
LIC11718	30.027	29.5649	30.4891	0.969687	-0.0444093	0.711703	0.938073	1.11777	0.0804147		20.1	26.89	41.71	27.46	33.05	30.95		1	+	2091080	2092819	579	-	protease IV
LIC11719	6.91878	7.20239	6.63517	1.08549	0.118343	0.914802	1	0.016237	0.35031		7.18	7.68	6.75	7.42	8.06	4.42		1	-	2094502	2095449	315	-	hypothetical protein
LIC11720	52.5944	64.8086	40.3801	1.60496	0.682541	0.0951476	0.467595	0.56249	0.559375		53.11	78.76	62.56	53.44	31.44	36.26		1	-	2095430	2097037	535	-	hypothetical protein
LIC11721	7.66225	7.84268	7.48182	1.04823	0.0679587	1	1	0.155571	0.480422		7.18	9.6	6.75	9.65	4.84	7.96		1	+	2097132	2097908	258	-	hypothetical protein
LIC11722	3.49887	2.98572	4.01202	0.744195	-0.426247	0.751418	0.956052	0.35436	0.38704		1.44	3.84	3.68	5.2	2.42	4.42		1	+	2098067	2098585	172	-	hypothetical protein
LIC11723	7.58767	6.76655	8.40879	0.8047	-0.313478	0.767648	0.959433	0.0543125	0.330411		7.18	5.76	7.36	8.16	6.45	10.61		1	+	2098598	2099164	188	-	lipoprotein
LIC11724	10.5049	11.7001	9.30966	1.25677	0.32972	0.668815	0.919383	0.982658	0.462552		8.61	17.29	9.2	6.68	8.87	12.38		1	+	2099731	2100237	168	-	hypothetical protein
LIC11725	10.1189	8.07408	12.1638	0.663782	-0.591219	0.202563	0.644425	0.491574	0.0565278		7.18	11.53	5.52	11.13	12.09	13.27		1	-	2100357	2100689	110	-	hypothetical protein
LIC11726	98.0948	82.6766	113.513	0.728344	-0.457308	0.29825	0.727025	0.191279	0.277532		91.87	67.23	88.93	98.72	114.47	127.35		1	+	2100758	2102344	528	leuA	2-isopropylmalate synthase
LIC11727	28.3384	25.736	30.9408	0.83178	-0.265725	0.770632	0.959449	0.874477	2.1808		33.01	15.37	28.83	17.81	29.02	45.99		1	+	2102484	2102669	61	-	hypothetical protein
LIC11728	112.622	101.208	124.036	0.815956	-0.293437	0.380448	0.777794	1.22171	5.31411		71.77	145.99	85.87	74.22	92.7	205.18		1	-	2102702	2103262	186	-	N-acetylmuramoyl-L-alanine amidase
LIC11729	475.055	455.955	494.155	0.922696	-0.116073	0.79731	0.969402	0.181855	0.882958		403.35	547.45	417.07	354.05	492.53	635.88		1	+	2103794	2105803	669	fadH	2,4-dienoyl-coa reductase
LIC11730	18.7032	22.0415	15.3649	1.43454	0.520588	0.174707	0.611227	3.02668	0.0578129		7.18	30.73	28.21	15.59	13.7	16.8		1	+	2108170	2109081	303	-	hypothetical protein
LIC11731	203.511	166.568	240.454	0.692725	-0.529645	0.336689	0.744033	0.433521	0.698133		144.97	136.38	218.35	192.98	241.83	286.55		1	+	2109765	2110247	160	slyD	FKBP-type peptidyl-prolyl cis-trans isomerase
LIC11732	103.016	91.645	114.386	0.80119	-0.319783	0.481601	0.840858	0.036381	0.765797		94.74	84.52	95.68	91.3	111.24	140.62		1	+	2110228	2112246	672	uvrD2	ATP-dependent DNA helicase
LIC11733	4.89324	3.9157	5.87077	0.666982	-0.58428	0.703633	0.936615	0.441968	2.10076		4.31	1.92	5.52	2.97	4.03	10.61		1	+	2112236	2113003	255	-	hypothetical protein
LIC11734	3.20369	3.43724	2.97015	1.15726	0.210711	0.517418	0.848117	0.660615	0.217396		2.87	1.92	5.52	2.23	4.03	2.65		1	+	2113053	2113250	65	-	hypothetical protein
LIC11735	5.15989	5.7017	4.61809	1.23464	0.304096	0.891179	0.996692	0.413132	0.0942689		5.74	7.68	3.68	3.71	4.84	5.31		1	+	2113252	2114049	265	apbA	2-dehydropantoate 2-reductase
LIC11736	42.8072	49.21	36.4044	1.35176	0.434839	0.320453	0.734681	0.249791	1.10994		55.98	49.94	41.71	30.43	26.6	52.18		1	-	2114536	2115723	395	-	hypothetical protein
LIC11737	35.5563	36.0674	35.0453	1.02916	0.0414743	0.769073	0.959433	1.42184	1.06257		50.24	36.5	21.47	34.89	23.38	46.87		1	-	2115725	2116522	265	-	hypothetical protein
LIC11738	23.7543	24.9295	22.5791	1.10409	0.142863	0.758428	0.959236	0.437314	0.304485		31.58	21.13	22.08	18.56	21.76	27.42		1	-	2116575	2118704	709	pbp2	penicillin binding protein
LIC11739	139.554	134.076	145.031	0.924459	-0.113318	0.885402	0.996409	0.029272	0.764431		130.62	128.7	142.91	133.6	119.3	182.19		1	-	2118868	2124672	1934	-	hypothetical protein
LIC11740	38.711	40.7908	36.6311	1.11356	0.155175	0.592615	0.886756	0.383985	0.450671		31.58	44.18	46.61	44.53	28.21	37.14		1	-	2124746	2126080	444	pmbA	hypothetical protein
LIC11741	68.0033	62.6815	73.325	0.854845	-0.226265	0.366727	0.771055	2.06014	0.728678		41.63	97.96	48.45	56.41	73.36	90.21		1	-	2126077	2127462	461	tldD	hypothetical protein
LIC11742	7.1629	10.3186	4.0072	2.57502	1.36458	0.106736	0.491947	5.1767	0.0250125		4.31	21.13	5.52	4.45	4.03	3.54		1	-	2127511	2127888	125	-	hypothetical protein
LIC11743	5.08775	6.00968	4.16582	1.44262	0.528686	1	1	6.62127	1.37805		1.44	15.37	1.23	0.74	6.45	5.31		1	+	2129481	2129900	139	-	hypothetical protein
LIC11744	2.93695	3.36766	2.50624	1.34371	0.426226	0.313301	0.731196	1.74324	0.793843		1.44	1.92	6.75	1.48	1.61	4.42		1	+	2130007	2130285	92	-	hypothetical protein
LIC11745	737.434	799.822	675.046	1.18484	0.244692	0.745588	0.953945	0.780921	1.80948		756.45	1104.5	538.51	348.86	624.73	1051.55		1	+	2130507	2131607	366	recA	recombinase A
LIC11746	37.0652	33.0489	41.0815	0.804472	-0.313887	0.494593	0.84638	0.0680032	1.28845		30.14	36.5	32.51	31.17	35.47	56.6		1	+	2131858	2132874	338	argC	N-acetyl-gamma-glutamyl-phosphate reductase
LIC11747	67.1324	60.0002	74.2645	0.807925	-0.307706	0.463659	0.833634	0.0648254	0.677499		66.03	55.71	58.27	55.67	82.22	84.9		1	+	2132880	2134817	645	ydiD	long-chain-fatty-acid CoA ligase
LIC11748	10.6131	8.95717	12.269	0.730064	-0.453905	0.487103	0.844359	0.761474	0.146065		4.31	11.53	11.04	14.1	12.09	10.61		1	+	2134804	2135451	215	-	hypothetical protein
LIC11749	34.5541	36.1992	32.9091	1.09998	0.137473	0.68407	0.927194	1.49071	0.255273		20.1	48.02	40.48	38.6	27.41	32.72		1	-	2135434	2137215	593	-	hypothetical protein
LIC11750	20.028	18.1969	21.859	0.832466	-0.264537	0.385707	0.782892	0.466271	0.25421		18.66	23.05	12.88	18.56	25.8	21.23		1	+	2137283	2137930	215	-	hypothetical protein
LIC11751	31.8536	25.5343	38.173	0.668909	-0.580118	0.305122	0.728998	0.325605	0.317065		22.97	21.13	32.51	34.89	45.14	34.49		1	+	2137927	2138988	353	rfaQ	lipopolysaccharide core biosynthesis protein
LIC11752	24.017	23.555	24.479	0.962253	-0.0555113	0.69382	0.93377	0.540665	0.501536		21.53	30.73	18.4	31.17	20.15	22.11		1	-	2139426	2140736	436	-	glycosyl transferase
LIC11753	10.2451	14.8563	5.63385	2.63697	1.39888	0.00794237	0.111678	0.0580584	0.14375		15.79	13.45	15.33	6.68	4.03	6.19		1	+	2140856	2142175	439	-	exopolysaccharide production protein
LIC11754	5.98825	7.13709	4.8394	1.47479	0.560507	0.611323	0.892789	0.848805	0.0599191		10.05	7.68	3.68	4.45	5.64	4.42		1	-	2142315	2144096	593	-	lipoprotein
LIC11755	3.88796	3.94265	3.83327	1.02853	0.0405908	1	1	0.0163403	0.305428		4.31	3.84	3.68	2.97	3.22	5.31		1	-	2145488	2148514	1008	-	hypothetical protein
LIC11756	36.9751	23.0027	50.9476	0.451498	-1.14721	0.00750624	0.107182	0.480068	1.01984		14.35	30.73	23.92	50.47	38.69	63.68		1	-	2148564	2150393	609	uvrC	excinuclease ABC subunit C
LIC11757	18.8677	13.0163	24.7191	0.526568	-0.925309	0.0359429	0.295382	0.193814	1.00402		15.79	13.45	9.81	17.07	31.44	25.65		1	-	2150919	2151386	155	prfH	peptide chain release factor 2-like protein
LIC11758	9.03349	2.75432	15.3127	0.179872	-2.47495	0.000761521	0.0222654	0.286357	0.00348976		1.44	1.92	4.91	15.59	15.32	15.03		1	-	2151393	2151815	140	-	acyl-CoA hydrolase
LIC11759	47.57	38.9978	56.1422	0.694625	-0.525694	0.308686	0.728998	0.30162	0.49903		35.88	32.65	48.45	67.54	54.01	46.87		1	-	2151822	2152520	232	nth	endonuclease III
LIC11760	94.1003	77.5308	110.67	0.700561	-0.513418	0.108218	0.493411	0.684033	1.68517		63.16	105.65	63.79	88.33	149.94	93.75		1	-	2152468	2152752	94	rpmB	50S ribosomal protein L28
LIC11761	8.89514	6.59607	11.1942	0.589239	-0.763076	0.0982589	0.471864	2.39517	0.404496		1.44	13.45	4.91	14.1	8.87	10.61		1	+	2152898	2153941	347	-	hypothetical protein
LIC11762	2.55059	3.20584	1.89535	1.69142	0.758237	0.151208	0.567262	2.58112	0.351778		2.87	0	6.75	2.23	0.81	2.65		1	-	2154719	2155102	127	-	hypothetical protein
LIC11763	2.1674	2.53421	1.80058	1.40744	0.493073	0.818924	0.974887	2.5082	1.14989		0	5.76	1.84	3.71	0.81	0.88		1	+	2155377	2155811	144	-	hypothetical protein
LIC11764	10.6182	12.4014	8.83495	1.40368	0.489211	0.266205	0.704295	3.70188	0.462796		1.44	19.21	16.56	11.13	5.64	9.73		1	-	2155938	2157044	368	-	aspartate aminotransferase
LIC11765	7.38504	9.99934	4.77073	2.09597	1.06762	0.0492326	0.346793	0.308902	0.153619		10.05	7.68	12.27	5.94	4.84	3.54		1	-	2157044	2157409	121	-	hypothetical protein
LIC11766	25.4231	25.4489	25.3972	1.00204	0.00293466	0.770298	0.959433	0.750703	0.76651		21.53	34.58	20.24	31.17	28.21	16.8		1	+	2157512	2159275	587	manB	phosphomannomutase
LIC11767	28.3362	27.6681	29.0043	0.953931	-0.0680437	0.793878	0.969235	0.129707	0.395145		31.58	26.89	24.53	32.66	32.24	22.11		1	+	2159272	2160492	406	argD	acetylornithine aminotransferase
LIC11768	50.3346	49.613	51.0563	0.971732	-0.0413703	0.765814	0.959433	0.73355	0.902204		38.76	65.31	44.77	65.32	51.59	36.26		1	+	2160509	2161585	358	leuB	3-isopropylmalate dehydrogenase
LIC11769	25.8804	27.6083	24.1524	1.14309	0.192935	0.629036	0.900999	1.69773	0.239957		14.35	38.42	30.05	27.46	19.35	25.65		1	+	2161602	2162009	135	-	response regulator
LIC11770	8.27259	8.1934	8.35177	0.981037	-0.0276198	0.548831	0.866045	2.85157	0.0989033		2.87	5.76	15.95	7.42	9.67	7.96		1	-	2162006	2162551	181	-	hypothetical protein
LIC11771	5.30291	4.23935	6.36647	0.665887	-0.58665	0.545907	0.864133	0.702032	0.315951		1.44	5.76	5.52	7.42	7.25	4.42		1	-	2162548	2163057	169	-	hypothetical protein
LIC11772	0.785309	1.3232	0.247416	5.34808	2.41902	0.345578	0.748189	0.32393	0.530237		1.44	1.92	0.61	0.74	0	0		1	-	2163130	2163405	91	-	hypothetical protein
LIC11773	27.4114	26.3519	28.4709	0.925575	-0.111578	0.728574	0.94273	0.15462	0.0669614		24.4	30.73	23.92	30.43	25.8	29.19		1	+	2163491	2164147	218	trpF	N-(5'-phosphoribosyl)anthranilate isomerase
LIC11774	49.2544	50.1456	48.3631	1.03686	0.0522155	0.654275	0.910253	0.65348	0.36953		37.32	49.94	63.17	43.79	58.85	42.45		1	+	2164144	2166690	848	mutS	DNA mismatch repair protein MutS
LIC11775	45.6248	27.6413	63.6083	0.434555	-1.20239	0.0149434	0.180933	0.617001	0.689065		30.14	15.37	37.41	54.18	77.39	59.25		1	-	2166673	2167554	293	serB	phosphoserine phosphatase
LIC11776	63.456	37.6476	89.2643	0.421755	-1.24552	0.00555522	0.0893687	0.305958	1.30775		34.45	28.81	49.68	93.52	108.82	65.45		1	-	2167562	2168308	248	-	hypothetical protein
LIC11777	52.7058	38.2921	67.1195	0.570506	-0.809685	0.0340593	0.285818	0.0426932	0.309222		40.19	40.34	34.35	63.83	77.39	60.14		1	-	2168865	2169971	368	bioB	biotin synthase
LIC11778	39.0792	30.84	47.3184	0.651755	-0.617597	0.196853	0.636508	0.703418	0.15451		40.19	19.21	33.12	41.57	49.98	50.41		1	-	2169961	2171262	433	bioA	adenosylmethionine-8-amino-7-oxononanoate aminotransferase
LIC11779	31.5602	21.1034	42.0171	0.502258	-0.9935	0.0510267	0.354016	1.79067	0.611249		33.01	5.76	24.53	32.66	49.17	44.22		1	-	2171259	2171924	221	bioD	dethiobiotin synthetase
LIC11780	75.5451	58.3463	92.744	0.629112	-0.668612	0.091721	0.461612	0.382098	0.459656		73.21	44.18	57.65	89.81	108.82	79.6		1	-	2171924	2173054	376	bioF	8-amino-7-oxononanoate synthase
LIC11781	315.808	292.412	339.204	0.862054	-0.21415	0.381664	0.778113	0.678087	0.722319		367.46	322.71	187.07	316.94	425.62	275.05		1	-	2173072	2174052	326	mdh	malate dehydrogenase
LIC11782	299.212	255.191	343.232	0.743496	-0.427604	0.221841	0.666607	0.984065	0.743894		377.51	199.77	188.29	298.38	428.85	302.47		1	-	2174079	2175125	348	-	hypothetical protein
LIC11783	58.9206	86.9877	30.8535	2.81938	1.49538	0.00176547	0.0411645	4.71866	0.110634		91.87	126.78	42.32	28.95	37.08	26.53		1	+	2175384	2175689	101	-	hypothetical protein
LIC11784	18.5697	25.0503	12.0891	2.07214	1.05112	0.0212231	0.21451	4.44713	0.814152		41.63	9.6	23.92	18.56	8.87	8.84		1	+	2175698	2176339	213	-	hypothetical protein
LIC11785	1.78213	1.43112	2.13314	0.670901	-0.575828	0.835897	0.980708	2.98337	1.09313		0	0	4.29	1.48	4.03	0.88		1	-	2176526	2176750	74	-	hypothetical protein
LIC11786	9.36315	7.54171	11.1846	0.674295	-0.568548	0.402603	0.795275	0.169917	0.230063		5.74	7.68	9.2	12.62	12.09	8.84		1	-	2176817	2177779	320	thrB	homoserine kinase
LIC11787	22.9974	20.4884	25.5064	0.803265	-0.316052	0.486625	0.844359	0.00454993	0.482256		20.1	21.13	20.24	31.92	23.38	21.23		1	+	2177920	2179542	540	-	sodium:solute symporter
LIC11788	13.3318	13.6097	13.0538	1.04258	0.0601594	0.94564	1	0.41105	0.180751		10.05	17.29	13.49	14.84	13.7	10.61		1	-	2179499	2180332	277	-	alpha/beta hydrolase
LIC11789	32.9114	28.6931	37.1297	0.772781	-0.371869	0.410249	0.804293	0.312985	1.67931		21.53	32.65	31.89	48.25	41.92	21.23		1	-	2180320	2181246	308	-	hypothetical protein
LIC11790	192.733	159.639	225.826	0.706913	-0.500395	0.135862	0.539932	0.253297	0.173502		149.28	195.93	133.71	224.9	248.28	204.3		1	-	2181250	2182464	404	aspC	aspartate aminotransferase
LIC11791	418.088	347.19	488.986	0.71002	-0.494069	0.206775	0.645821	0.426368	0.242299		266.98	464.85	309.74	561.14	444.16	461.66		1	-	2182516	2184225	569	recG	ATP-dependent DNA helicase
LIC11792	36.1727	33.851	38.4944	0.879376	-0.185448	0.588164	0.883795	0.239155	1.22477		28.71	40.34	32.51	52.7	27.41	35.38		1	-	2185232	2186137	301	-	hypothetical protein
LIC11793	94.2388	98.2215	90.256	1.08825	0.122015	0.844231	0.982949	0.811349	0.17388		129.19	84.52	80.96	93.52	78.19	99.05		1	+	2186279	2187265	328	sppA	endopeptidase IV
LIC11794	60.4998	58.1533	62.8464	0.925324	-0.111969	0.940197	1	0.673605	0.00779813		70.33	40.34	63.79	63.83	63.68	61.02		1	+	2187301	2188722	473	-	alginate O-acetyltransferase protein
LIC11795	12.6558	15.4966	9.81498	1.57887	0.658893	0.191353	0.631107	0.00200325	0.277498		15.79	15.37	15.33	12.62	8.87	7.96		1	+	2188892	2189533	213	-	hypothetical protein
LIC11796	16.1449	11.6845	20.6052	0.567068	-0.818407	0.210868	0.650814	0.974206	1.07069		5.74	11.53	17.79	25.98	22.57	13.27		1	+	2189530	2190510	326	-	sigma factor regulatory protein
LIC11797	3.26352	3.39462	3.13243	1.0837	0.115966	0.746246	0.953945	0.598755	1.5765		1.44	3.84	4.91	5.94	0.81	2.65		1	+	2190507	2190806	99	-	hypothetical protein
LIC11798	8.1528	7.36422	8.94137	0.823612	-0.279964	0.629891	0.901499	0.258646	0.120033		5.74	9.6	6.75	7.42	9.67	9.73		1	+	2190940	2192235	431	-	hypothetical protein
LIC11799	45.9362	34.5097	57.3627	0.601606	-0.733108	0.0975777	0.471864	0.757271	0.683116		20.1	44.18	39.25	45.28	69.32	57.49		1	-	2192229	2193719	496	glpK	glycerol kinase
LIC11800	54.2402	48.7431	59.7374	0.815955	-0.293438	0.628865	0.900999	0.449421	1.30436		50.24	36.5	59.49	80.91	53.2	45.1		1	-	2193789	2194745	318	-	hypothetical protein
LIC11801	68.4829	74.6195	62.3463	1.19685	0.259248	0.679317	0.922789	1.3523	0.655215		103.35	65.31	55.2	76.45	45.14	65.45		1	+	2194939	2195253	104	-	anti-sigma factor antagonist
LIC11803	14.6807	10.262	19.0994	0.537292	-0.896222	0.0232475	0.224199	0.737093	0.72189		14.35	11.53	4.91	22.27	21.76	13.27		1	+	2196195	2197577	460	-	dihydrolipoamide dehydrogenase
LIC11804	9.77123	9.88013	9.66234	1.02254	0.0321581	0.685841	0.928229	1.31839	0.0339876		12.92	3.84	12.88	10.39	8.87	9.73		1	+	2197596	2198513	305	yadG	ABC transporter ATP-binding protein
LIC11805	7.6922	6.77356	8.61084	0.786632	-0.34624	0.621559	0.897438	1.80606	1.43463		1.44	11.53	7.36	5.94	13.7	6.19		1	+	2198510	2199283	257	yadH	ABC transporter permease
LIC11806	1.14971	0.408892	1.89054	0.216284	-2.209	0.37566	0.775608	0.804033	0.109751		0	0	1.23	1.48	2.42	1.77		1	+	2199287	2199550	87	-	BolA-like protein
LIC11807	0.712128	0.613339	0.810917	0.756352	-0.402871	1	1	1.84002	0.00567288		0	0	1.84	0.74	0.81	0.88		1	-	2199528	2199722	64	-	hypothetical protein
LIC11808	18.2139	16.844	19.5837	0.860101	-0.217422	0.439156	0.82275	1.74856	0.0937025		27.27	13.45	9.81	19.3	21.76	17.69		1	+	2201469	2201720	83	bolA	BolA-like protein
LIC11809	35.0971	30.3172	39.8771	0.760265	-0.395425	0.161172	0.58556	1.4463	0.265735		25.84	46.1	19.01	34.14	39.5	45.99		1	+	2201717	2202040	107	-	glutaredoxin-related protein
LIC11810	9.39481	9.50521	9.28442	1.02378	0.0339055	1	1	0.243489	0.889849		7.18	11.53	9.81	9.65	12.9	5.31		1	+	2202037	2202279	80	-	hypothetical protein
LIC11811	19.8703	17.3366	22.404	0.773816	-0.369938	0.597193	0.887866	0.171315	0.462775		15.79	15.37	20.85	23.75	16.93	26.53		1	-	2202276	2203307	343	-	hypothetical protein
LIC11812	43.6636	36.0999	51.2273	0.704701	-0.504917	0.231362	0.678611	0.207927	1.05002		28.71	40.34	39.25	67.54	41.92	44.22		1	-	2203295	2204857	520	gshA	gamma-glutamylcysteine synthetase
LIC11813	51.2609	41.8287	60.6931	0.689184	-0.537039	0.304807	0.728998	0.351971	0.054981		33.01	40.34	52.13	56.41	62.88	62.79		1	-	2204854	2206587	577	ggt	gamma-glutamyltranspeptidase
LIC11814	84.648	82.0302	87.2659	0.940003	-0.0892628	0.664384	0.918016	0.363799	0.129365		77.51	99.89	68.69	80.16	96.73	84.9		1	-	2206601	2208823	740	clpA	ATP-dependent Clp protease ATP-binding subunit
LIC11815	15.1334	15.2652	15.0017	1.01757	0.0251212	0.804454	0.971933	0.069075	2.12973		15.79	13.45	16.56	7.42	13.7	23.88		1	-	2208838	2209173	111	-	hypothetical protein
LIC11816	29.7234	24.9678	34.479	0.724146	-0.465648	0.383371	0.779788	0.248333	0.372902		28.71	19.21	26.99	30.43	31.44	41.57		1	-	2209170	2210390	406	-	hypothetical protein
LIC11817	23.5442	22.0502	25.0383	0.880658	-0.183347	0.933387	1	0.924838	3.03824		14.35	21.13	30.67	11.13	24.18	39.8		1	-	2210424	2210978	184	-	RNA polymerase ECF-type sigma factor
LIC11818	2.49638	2.8239	2.16887	1.30202	0.380746	0.555302	0.869688	0.193186	1.24209		2.87	1.92	3.68	2.97	0	3.54		1	+	2211063	2211767	234	-	hypothetical protein
LIC11819	21.1107	15.5193	26.7021	0.581201	-0.782892	0.119896	0.517128	0.21579	0.185973		11.48	17.29	17.79	30.43	25.8	23.88		1	-	2212588	2214492	634	-	hypothetical protein
LIC11820	69.7953	67.0964	72.4943	0.925541	-0.111631	0.960802	1	1.17215	0.0534927		86.12	40.34	74.83	72	77.39	68.1		1	-	2214489	2215490	333	-	cysteine synthase
LIC11821	54.2418	44.427	64.0566	0.693559	-0.52791	0.205385	0.645821	0.3397	0.795801		54.54	34.58	44.16	59.38	80.61	52.18		1	-	2215506	2216126	206	leuD	isopropylmalate isomerase small subunit
LIC11822	202.315	157.75	246.879	0.638977	-0.646165	0.061278	0.387218	0.303999	0.724917		190.91	165.19	117.15	196.7	291	252.94		1	-	2216146	2217543	465	leuC	isopropylmalate isomerase large subunit
LIC11823	52.4701	52.1647	52.7755	0.988427	-0.0167932	0.606061	0.889888	1.47878	0.393602		50.24	32.65	73.6	42.31	62.07	53.95		1	-	2217701	2219164	487	-	hypothetical protein
LIC11824	25.0847	22.7104	27.4591	0.827063	-0.273932	0.812351	0.974187	0.354984	0.659077		20.1	19.21	28.83	25.24	21.76	35.38		1	-	2219161	2219922	253	oppD	ABC transporter ATP-binding protein
LIC11825	38.199	30.272	46.1259	0.656292	-0.607591	0.254833	0.700783	0.285015	1.10937		31.58	23.05	36.19	32.66	58.85	46.87		1	-	2219933	2220520	195	gmhA	phosphoheptose isomerase
LIC11826	39.9931	37.9459	42.0403	0.902608	-0.147829	0.956737	1	0.734053	0.794792		45.93	24.97	42.93	33.4	37.89	54.83		1	-	2220522	2221298	258	-	hypothetical protein
LIC11827	67.355	66.6658	68.0443	0.979742	-0.029526	0.957515	1	0.0367338	1.82453		68.9	69.15	61.95	38.6	89.48	76.06		1	-	2221285	2222157	290	-	lipopolysaccharide biosynthesis glycosyltransferase
LIC11828	3.12536	3.02834	3.22238	0.939783	-0.0895999	0.868329	0.991661	0.298107	0.114659		2.87	1.92	4.29	3.71	2.42	3.54		1	-	2225381	2225469	89	tRNA-Leu-TAA	Leu tRNA
LIC11829	1.54021	1.73209	1.34832	1.28463	0.361355	0.785749	0.966614	0.0308656	0.515376		1.44	1.92	1.84	0.74	2.42	0.88		1	-	2225486	2225559	74	tRNA-Cys-GCA	Cys tRNA
LIC11830	2.91368	3.39462	2.43275	1.39538	0.480659	0.474903	0.837616	0.638641	0.0134727		1.44	3.84	4.91	2.23	2.42	2.65		1	+	2225611	2226054	147	-	hypothetical protein
LIC11831	80.3271	91.936	68.7181	1.33787	0.41994	0.420712	0.80682	0.885138	0.7849		114.83	94.12	66.85	64.58	90.28	51.3		1	-	2226964	2228775	603	guaA	GMP synthase
LIC11832	10.3709	10.9066	9.83511	1.10895	0.149193	0.752693	0.956473	1.97609	3.13345		17.22	3.84	11.65	18.56	5.64	5.31		1	+	2228867	2229268	133	-	7-cyano-7-deazaguanine reductase
LIC11833	3.41264	2.59677	4.22852	0.614108	-0.703435	0.308078	0.728998	3.41829	0.346047		7.18	0	0.61	5.2	4.84	2.65		1	+	2229286	2229576	96	-	hypothetical protein
LIC11834	42.3085	38.2748	46.3423	0.825915	-0.275935	0.32249	0.734728	1.79317	0.723938		25.84	59.55	29.44	37.85	41.92	59.25		1	-	2229958	2230887	309	-	lipoprotein
LIC11835	66.3524	78.4082	54.2966	1.44407	0.530143	0.508172	0.848117	3.1049	0.101876		83.25	113.33	38.64	51.22	61.26	50.41		1	+	2231113	2231334	73	-	ferredoxin family protein
LIC11836	47.3331	51.3679	43.2984	1.18637	0.246555	0.418829	0.806168	0.88932	0.106349		34.45	59.55	60.11	46.02	37.89	45.99		1	-	2231806	2232831	341	fliM	flagellar motor switch protein FliM
LIC11837	36.0865	46.7353	25.4378	1.83724	0.877542	0.0203493	0.214295	0.764079	0.396703		34.45	49.94	55.81	33.4	22.57	20.34		1	-	2232828	2233805	325	-	hypothetical protein
LIC11838	74.0837	80.5198	67.6475	1.19028	0.251306	0.542294	0.86224	0.151215	0.522929		90.43	78.76	72.37	52.7	83.03	67.21		1	-	2234380	2235003	207	-	hypothetical protein
LIC11839	168.564	186.098	151.029	1.2322	0.301237	0.43526	0.820203	0.0586717	0.425535		193.78	194.01	170.51	123.21	182.18	147.7		1	-	2235000	2235875	291	ppiB	peptidyl-prolyl cis-trans isomerase
LIC11840	25.8035	24.1683	27.4387	0.880813	-0.183092	0.539621	0.862039	0.389217	0.101293		21.53	30.73	20.24	28.95	24.18	29.19		1	-	2235872	2237284	470	argH	argininosuccinate lyase
LIC11841	5.82737	6.78923	4.8655	1.39538	0.480659	0.298717	0.727025	1.08611	0.0229259		2.87	7.68	9.81	4.45	4.84	5.31		1	-	2237311	2237754	147	-	hypothetical protein
LIC11842	3.20172	2.32275	4.08069	0.569206	-0.812978	0.383488	0.779788	2.20291	0.228197		5.74	0	1.23	3.71	3.22	5.31		1	+	2237730	2237930	66	-	hypothetical protein
LIC11843	15.8263	14.9685	16.6842	0.897166	-0.156553	0.858249	0.98775	0.322125	2.82543		18.66	11.53	14.72	17.07	6.45	26.53		1	+	2238149	2238328	59	-	hypothetical protein
LIC11844	58.062	46.0567	70.0674	0.65732	-0.605333	0.166323	0.593158	0.173087	0.512513		37.32	49.94	50.91	69.03	58.04	83.13		1	+	2238360	2239307	315	-	hypothetical protein
LIC11845	41.5026	37.1776	45.8276	0.811249	-0.301783	0.329559	0.73979	0.235648	0.314376		43.06	38.42	30.05	52.7	46.75	38.03		1	+	2239309	2240241	310	-	hypothetical protein
LIC11846	21.2866	22.317	20.2562	1.10174	0.139785	0.923854	1	0.142844	1.24449		22.97	24.97	19.01	29.69	16.93	14.15		1	-	2240718	2241254	178	-	flagellar motor switch protein
LIC11847	78.6297	72.1562	85.1031	0.847867	-0.23809	0.595178	0.887866	0.144002	0.297371		78.95	61.47	76.05	98.72	81.42	75.17		1	+	2241351	2242637	428	-	ATPase AAA
LIC11848	327.639	392.079	263.199	1.48967	0.574992	0.219101	0.662101	1.95773	0.792933		249.76	576.26	350.22	360.73	219.26	209.6		1	+	2242765	2243595	276	-	hypothetical protein
LIC11849	11.8698	12.6345	11.1051	1.13771	0.186138	0.489936	0.846137	1.3888	2.85369		14.35	5.76	17.79	19.3	10.48	3.54		1	+	2243599	2244042	147	-	hypothetical protein
LIC11850	41.4902	58.6163	24.3641	2.40585	1.26654	0.000192294	0.00814268	4.43512	0.0277104		67.46	24.97	83.41	26.72	23.38	22.99		1	+	2244055	2244828	257	-	16S ribosomal RNA methyltransferase RsmE
LIC11851	420.393	570.138	270.648	2.10656	1.07489	0.00845561	0.117107	0.73586	0.549599		729.18	478.3	502.94	184.08	255.53	372.33		1	-	2244825	2246468	547	impL63	hypothetical protein
LIC11852	34.4973	35.0113	33.9833	1.03025	0.0429958	1	1	2.32925	3.86797		54.54	19.21	31.28	57.9	29.02	15.03		1	+	2246768	2248072	434	-	O-acetylhomoserine (thiol) lyase
LIC11853	20.6512	19.983	21.3193	0.93732	-0.0933872	0.925279	1	0.0564728	1.55519		18.66	19.21	22.08	31.92	16.12	15.92		1	+	2248331	2249431	366	metX	homoserine O-acetyltransferase
LIC11854	22.8963	24.8356	20.957	1.18507	0.244976	0.852493	0.985745	1.01007	0.432163		21.53	34.58	18.4	26.72	19.35	16.8		1	+	2249435	2250052	205	-	methyltransferase
LIC11855	39.551	38.7167	40.3853	0.958682	-0.0608763	0.889194	0.996409	0.040104	0.53049		41.63	36.5	38.03	39.34	49.98	31.84		1	-	2250057	2251112	351	ddlA	D-alanyl-alanine synthetase A
LIC11856	17.4951	18.2935	16.6967	1.09564	0.13177	0.625592	0.900999	0.15961	0.171173		18.66	15.37	20.85	17.81	13.7	18.57		1	+	2251203	2252522	439	-	hypothetical protein
LIC11857	17.9683	19.2165	16.72	1.14931	0.200769	0.462159	0.832322	2.09394	0.477613		27.27	7.68	22.69	13.36	21.76	15.03		1	+	2252519	2253298	259	-	ABC transporter permease
LIC11858	18.8823	20.3875	17.3771	1.17324	0.230497	0.82892	0.977553	0.985122	0.0919797		15.79	28.81	16.56	18.56	18.54	15.03		1	+	2253302	2254069	255	-	ABC transporter ATP-binding protein
LIC11859	15.5255	17.6715	13.3796	1.32079	0.401398	0.490942	0.846137	1.11736	0.146288		11.48	24.97	16.56	15.59	11.29	13.27		1	+	2254093	2254848	251	-	hypothetical protein
LIC11860	32.9885	26.4102	39.5667	0.667487	-0.583189	0.188776	0.627594	0.0129461	0.0063223		27.27	24.97	26.99	38.6	40.31	39.8		1	+	2254954	2255844	296	mmsB	3-hydroxyisobutyrate dehydrogenase
LIC11861	52.7062	44.6002	60.8122	0.733409	-0.447311	0.409483	0.803696	0.382809	0.876207		50.24	32.65	50.91	48.99	55.62	77.83		1	-	2255804	2256352	182	-	hypothetical protein
LIC11862	72.6503	65.1199	80.1807	0.812164	-0.300156	0.507363	0.848117	0.172401	0.838096		74.64	55.71	65.01	61.61	79	99.94		1	-	2256349	2257548	399	-	hypothetical protein
LIC11863	31.9693	31.2943	32.6444	0.95864	-0.0609384	0.872145	0.991661	0.543186	0.558172		31.58	23.05	39.25	31.17	41.11	25.65		1	-	2257649	2259121	490	murC	UDP-N-acetylmuramate-alanine ligase
LIC11864	31.9548	37.3352	26.5744	1.40493	0.490499	0.297454	0.726791	0.0707126	0.519321		37.32	40.34	34.35	34.89	20.96	23.88		1	-	2259118	2260194	358	murG	UDP-N-acetylglucosamine:LPS N-acetylglucosamine transferase
LIC11865	11.6757	12.9468	10.4046	1.24434	0.315379	0.215836	0.658442	3.02175	0.185297		12.92	3.84	22.08	12.62	8.87	9.73		1	-	2260191	2261345	384	ftsW	cell division protein
LIC11866	20.9945	25.0304	16.9586	1.47597	0.561666	0.162183	0.586799	1.91314	0.965238		35.88	13.45	25.76	20.78	8.87	21.23		1	-	2261342	2262448	368	mraY	phospho-N-acetylmuramoyl-pentapeptide-transferase
LIC11867	40.0183	48.902	31.1346	1.57067	0.651376	0.116599	0.508945	0.526954	0.150345		60.29	42.26	44.16	34.89	25.8	32.72		1	-	2262505	2264025	506	murE	UDP-N-acetylmuramoylalanyl-D-glutamate--2,6-diaminopimelate ligase
LIC11868	8.16387	8.3298	7.99793	1.04149	0.0586549	0.781609	0.965256	3.80925	0.417974		15.79	0	9.2	10.39	5.64	7.96		1	-	2263994	2264356	120	-	hypothetical protein
LIC11869	43.7707	54.4096	33.1318	1.64221	0.715642	0.0477969	0.342576	4.31433	0.593647		86.12	24.97	52.13	23.01	33.05	43.34		1	-	2264363	2265367	334	mraW	S-adenosyl-methyltransferase
LIC11870	9.82774	12.9111	6.74438	1.91435	0.936854	0.137697	0.546044	2.23238	0.655689		7.18	21.13	10.43	8.16	3.22	8.84		1	+	2265648	2266178	176	-	hydrolase
LIC11871	43.313	30.7888	55.8372	0.551404	-0.85882	0.0963839	0.46906	0.524187	0.0476028		30.14	21.13	41.09	53.44	54.81	59.25		1	-	2266661	2267572	303	cheR	chemotaxis protein methyltransferase
LIC11872	19.6901	14.003	25.3771	0.551798	-0.857788	0.21463	0.657818	1.38002	0.650576		7.18	11.53	23.31	25.24	31.44	19.46		1	+	2267722	2267997	91	-	hypothetical protein
LIC11873	23.8416	19.0886	28.5947	0.66756	-0.583031	0.246965	0.692405	0.352784	0.617565		22.97	13.45	20.85	28.21	35.47	22.11		1	+	2267994	2268743	249	-	hypothetical protein
LIC11874	18.3078	22.0829	14.5327	1.51954	0.603631	0.281804	0.714141	1.66587	0.111829		33.01	17.29	15.95	15.59	12.09	15.92		1	-	2269680	2270348	222	-	hypothetical protein
LIC11875	30.296	36.8115	23.7805	1.54797	0.630377	0.0867937	0.456038	0.64032	0.0748917		43.06	26.89	40.48	20.78	25.8	24.76		1	-	2270623	2271861	412	-	hydrolase
LIC11876	11.221	13.5018	8.94021	1.51023	0.594766	0.458832	0.832322	0.926006	1.10084		11.48	19.21	9.81	14.1	5.64	7.08		1	+	2271845	2272381	178	-	hypothetical protein
LIC11877	0.306669	0.613339	0			0.0871474	0.456038	1.84002	0		0	0	1.84	0	0	0		1	-	2272884	2273096	70	-	hypothetical protein
LIC11878	0.830311	1.36582	0.2948	4.63304	2.21196	0.19698	0.636508	1.46966	0.64482		2.87	0	1.23	0	0	0.88		1	+	2274255	2274722	155	-	hypothetical protein
LIC11879	25.1514	29.7552	20.5476	1.44811	0.534172	0.153179	0.570589	0.206108	0.699699		33.01	24.97	31.28	12.62	23.38	25.65		1	-	2275169	2275867	232	-	hypothetical protein
LIC11880	12.4226	9.56349	15.2817	0.625812	-0.6762	0.344297	0.74699	0.498369	0.19004		10.05	5.76	12.88	14.84	17.73	13.27		1	-	2275907	2276758	283	-	lipoprotein
LIC11881	3.5267	4.1471	2.9063	1.42693	0.512919	0.512681	0.848117	0.0111156	0.489616		4.31	3.84	4.29	4.45	1.61	2.65		1	-	2276977	2277723	248	-	hypothetical protein
LIC11882	16.4134	12.7337	20.093	0.633739	-0.65804	0.356332	0.75968	1.13719	0.228812		5.74	13.45	19.01	23.01	16.93	20.34		1	-	2278039	2278890	283	-	hypothetical protein
LIC11883	10.5081	10.3003	10.7159	0.961221	-0.0570596	0.935818	1	0.0470709	0.0381939		11.48	9.6	9.81	11.13	11.29	9.73		1	-	2278887	2279549	220	-	hypothetical protein
LIC11884	39.78	30.8028	48.7572	0.631758	-0.662556	0.0879233	0.457229	0.740027	0.629135		20.1	42.26	30.05	52.7	56.43	37.14		1	-	2279518	2280816	432	-	hypothetical protein
LIC11885	233.972	238.613	229.332	1.04047	0.057234	0.968356	1	2.62407	0.0667028		111.96	372.65	231.23	244.2	211.2	232.6		1	+	2280846	2282084	412	-	lipoprotein
LIC11886	7.44464	5.92181	8.96747	0.660366	-0.598663	0.49049	0.846137	0.252858	0.186852		7.18	3.84	6.75	7.42	8.87	10.61		1	+	2282735	2283301	188	-	lipoprotein
LIC11887	9.05663	11.3737	6.73957	1.6876	0.754973	0.370989	0.774545	3.77681	0.209344		21.53	7.68	4.91	7.42	4.84	7.96		1	+	2283387	2283878	163	-	lipoprotein
LIC11888	323.396	550.347	96.4447	5.70634	2.51257	6.87e-11	1.33e-08	8.87089	0.466733		914.35	526.32	210.38	37.85	87.87	163.61		1	-	2284017	2285354	445	-	hypothetical protein
LIC11889	1104.12	1761.9	446.338	3.94746	1.98093	0.000427143	0.0149866	2.3692	0.00400859		1146.88	2681.54	1457.29	463.91	414.34	460.77		1	-	2286369	2287220	283	flaB	flagellin protein
LIC11890	1131.09	1562.75	699.425	2.23433	1.15984	0.0576413	0.380135	1.56694	0.0685831		1205.73	2345.38	1137.13	816.47	579.59	702.21		1	-	2287676	2288521	281	-	flagellin protein
LIC11891	1.87391	1.43112	2.3167	0.617743	-0.694922	1	1	2.88947	1.28275		0	0	4.29	4.45	1.61	0.88		1	-	2289309	2289683	124	-	hypothetical protein
LIC11892	4.70709	3.50681	5.90737	0.593633	-0.752357	0.435886	0.820544	0.271292	0.674253		4.31	1.92	4.29	7.42	3.22	7.08		1	-	2289674	2290144	156	-	hypothetical protein
LIC11893	15.6952	4.35154	27.0389	0.160936	-2.63544	6.64e-06	0.000489357	0.00994155	3.07781		4.31	3.84	4.91	16.33	24.99	39.8		1	-	2290323	2291669	448	-	hypothetical protein
LIC11894	1.96402	0	3.92804	0		0.00299825	0.0600903	0	1.85126		0	0	0	1.48	3.22	7.08		1	-	2291687	2291902	71	-	hypothetical protein
LIC11895	13.3397	16.5388	10.1407	1.63093	0.705694	0.143703	0.558023	0.718106	0.512513		21.53	11.53	16.56	13.36	6.45	10.61		1	-	2292172	2293497	441	-	sensory histidine kinase CreC
LIC11896	7.25044	8.71437	5.7865	1.50598	0.590706	0.577044	0.876992	1.12573	0.714741		7.18	13.45	5.52	8.91	4.03	4.42		1	-	2293595	2294317	240	-	response regulator
LIC11897	56.4788	52.5265	60.4311	0.869196	-0.202246	0.716004	0.939594	0.0672129	0.593268		47.37	53.78	56.43	58.64	48.37	74.29		1	+	2294415	2295398	327	acoA	pyruvate dehydrogenase alpha2 subunit protein
LIC11898	46.9459	48.2516	45.6403	1.05721	0.0802677	0.789995	0.968062	0.318499	0.426333		38.76	55.71	50.29	47.5	35.47	53.95		1	+	2295398	2296372	324	acoB	pyruvate dehydrogenase subunit beta
LIC11900	38.7764	37.4603	40.0924	0.934348	-0.0979683	0.751814	0.956052	0.923214	0.0249074		51.67	28.81	31.89	40.82	37.89	41.57		1	+	2297776	2298795	339	-	hypothetical protein
LIC11901	0.970387	0.408892	1.53188	0.266922	-1.90551	0.522046	0.851735	0.956118	2.24043		0	0	1.23	3.71	0	0.88		1	+	2299067	2299294	75	-	hypothetical protein
LIC11902	0.569769	0.844737	0.2948	2.86545	1.51876	0.596885	0.887866	1.13952	0.745689		0	1.92	0.61	0	0	0.88		1	-	2299384	2299662	92	-	hypothetical protein
LIC11903	11.4745	11.4956	11.4533	1.0037	0.00532598	0.813623	0.974198	0.9811	0.23787		8.61	17.29	8.59	12.62	12.9	8.84		1	-	2299937	2300797	286	-	lipoprotein
LIC11904	14.2948	14.3892	14.2004	1.0133	0.0190584	0.50041	0.848117	1.29128	2.83801		11.48	9.6	22.08	8.16	9.67	24.76		1	-	2300794	2302038	414	-	hypothetical protein
LIC11905	8.27128	10.3299	6.21266	1.66272	0.733541	1	1	11.0505	2.03534		2.87	26.89	1.23	11.88	3.22	3.54		1	-	2303466	2303542	77	tRNA-Asp-GTC	Asp tRNA
LIC11906	10.3682	11.9855	8.75097	1.36962	0.453776	0.256649	0.700783	0.761432	0.591114		7.18	13.45	15.33	7.42	6.45	12.38		1	+	2303688	2304362	224	-	phosphatidylglycerophosphate synthase-like protein
LIC11907	3.106	5.15366	1.05833	4.8696	2.2838	0.0147968	0.180502	0.847082	0.0649833		2.87	7.68	4.91	1.48	0.81	0.88		1	+	2304416	2304501	86	tRNA-Leu-GAG	Leu tRNA
LIC11908	4.10731	1.73209	6.48252	0.267194	-1.90404	0.0289432	0.256474	0.0150596	0.258634		1.44	1.92	1.84	5.2	8.06	6.19		1	+	2305031	2305282	83	-	hypothetical protein
LIC11909	12.6939	9.55911	15.8288	0.603907	-0.727602	0.0821376	0.440459	0.969584	0.0172286		7.18	15.37	6.13	16.33	16.12	15.03		1	+	2305267	2305737	156	-	hypothetical protein
LIC11910	7.20674	5.28854	9.12494	0.57957	-0.786946	0.272304	0.706384	0.943269	0.201462		1.44	7.68	6.75	10.39	7.25	9.73		1	+	2305758	2306660	300	-	polysaccharide deacetylase
LIC11911	30.5543	16.7502	44.3584	0.377611	-1.40503	0.00170443	0.0403741	0.00702156	0.78287		15.79	17.29	17.17	53.44	45.14	34.49		1	+	2306871	2309051	726	-	glycosyltransferase
LIC11912	10.0091	7.97054	12.0477	0.661582	-0.596008	0.37545	0.775608	0.772596	0.0654961		11.48	3.84	8.59	13.36	11.29	11.5		1	+	2309101	2309751	216	-	hypothetical protein
LIC11913	45.0358	42.9516	47.1201	0.911536	-0.133629	0.611329	0.892789	0.289835	0.396341		40.19	51.86	36.8	46.02	56.43	38.91		1	+	2309760	2311247	495	lysS	lysyl-tRNA synthetase
LIC11914	102.698	103.671	101.725	1.01913	0.0273391	0.893483	0.997491	1.77937	0.731176		153.59	82.6	74.83	78.68	126.56	99.94		1	-	2312284	2313111	275	wecG	UDP-n-acetyl-d-mannosamine transferase
LIC11915	45.294	32.3234	58.2647	0.554768	-0.850043	0.0372511	0.300282	0.154148	1.83978		27.27	38.42	31.28	37.11	75.77	61.91		1	-	2313166	2313810	214	thiE	thiamine phosphate pyrophosphorylase
LIC11916	20.122	15.9465	24.2975	0.656301	-0.60757	0.125722	0.52812	2.80791	0.571435		4.31	28.81	14.72	24.49	29.83	18.57		1	+	2314386	2314670	94	-	lipoprotein
LIC11917	25.3724	21.3914	29.3534	0.728756	-0.456492	0.387277	0.784348	0.161724	0.881348		22.97	17.29	23.92	28.95	37.89	21.23		1	-	2314660	2315352	230	-	16S ribosomal RNA methyltransferase RsmE
LIC11918	71.0377	74.8112	67.2641	1.1122	0.153418	0.588178	0.883795	0.580255	0.1827		88.99	55.71	79.73	75.71	67.71	58.37		1	-	2315362	2316144	260	-	hypothetical protein
LIC11919	218.294	206.038	230.549	0.893683	-0.162165	0.509523	0.848117	0.339555	0.115706		215.31	243.95	158.85	221.93	253.92	215.79		1	-	2316145	2317671	508	guaB	IMP dehydrogenase
LIC11920	42.4974	54.7185	30.2763	1.80731	0.853841	0.0719569	0.413556	0.739571	0.151872		60.29	63.39	40.48	34.89	24.99	30.95		1	+	2317742	2318911	389	-	hypothetical protein
LIC11921	26.9069	26.1787	27.6351	0.947298	-0.0781091	0.570128	0.875511	0.71083	4.19576		28.71	32.65	17.17	17.81	49.17	15.92		1	-	2320123	2321397	424	-	diguanylate phosphodiesterase
LIC11922	11.9747	15.7776	8.17187	1.93072	0.949142	0.085266	0.449567	0.777666	0.539287		11.48	21.13	14.72	11.88	6.45	6.19		1	+	2321379	2323196	605	-	hypothetical protein
LIC11923	20.6808	22.3936	18.968	1.1806	0.239517	0.801575	0.971063	0.841037	0.275085		18.66	30.73	17.79	19.3	22.57	15.03		1	+	2323973	2325292	439	-	hypothetical protein
LIC11924	11.8638	9.23557	14.4921	0.637283	-0.649995	0.641516	0.906979	2.41424	0.321818		8.61	1.92	17.17	13.36	17.73	12.38		1	+	2325296	2326918	540	-	hypothetical protein
LIC11925	3.64148	3.02834	4.25462	0.711778	-0.490501	0.764407	0.959433	0.269363	0.128518		2.87	1.92	4.29	5.2	4.03	3.54		1	-	2327498	2328172	224	-	hypothetical protein
LIC11926	29.9459	34.5157	25.3762	1.36016	0.443774	0.223891	0.668162	0.214335	0.0950361		37.32	28.81	37.41	22.27	28.21	25.65		1	-	2328516	2329649	377	mdoH	dolichol-P-glucose synthetase
LIC11927	17.0088	17.0627	16.9549	1.00636	0.00914272	0.335395	0.742797	4.2499	0.709359		12.92	5.76	32.51	13.36	14.51	22.99		1	-	2329668	2331149	493	-	hypothetical protein
LIC11928	62.1531	57.7315	66.5747	0.867168	-0.205616	0.768506	0.959433	0.137608	0.417586		58.85	49.94	64.4	54.18	67.71	77.83		1	-	2331150	2332652	500	-	FAD-binding oxidoreductase
LIC11929	44.0667	43.0952	45.0383	0.956856	-0.0636256	0.877923	0.993631	0.0305993	0.0514643		45.93	42.26	41.09	41.57	47.56	45.99		1	-	2332671	2333447	258	-	short-chain dehydrogenase
LIC11930	6.06278	7.64964	4.47593	1.70906	0.773202	0.101585	0.481114	1.64215	0.358934		4.31	5.76	12.88	5.94	4.84	2.65		1	-	2333472	2334245	257	-	arginyl-tRNA-protein transferase
LIC11931	5.65077	4.52904	6.77251	0.668739	-0.580485	0.736386	0.946953	0.811809	0.727772		4.31	1.92	7.36	4.45	9.67	6.19		1	+	2334629	2334946	105	-	hypothetical protein
LIC11933	3.66277	3.02834	4.29719	0.704727	-0.504864	0.76434	0.959433	0.268252	0.239637		2.87	1.92	4.29	3.71	5.64	3.54		1	+	2335678	2336079	133	-	hypothetical protein
LIC11934	21.4063	25.2402	17.5723	1.43636	0.522417	0.306841	0.728998	1.13116	0.266373		17.22	34.58	23.92	19.3	20.15	13.27		1	+	2336072	2337370	432	-	polynucleotide adenyltransferase-like protein
LIC11935	71.7587	66.6611	76.8563	0.867348	-0.205317	0.464807	0.834187	2.46613	29.0635		27.27	96.04	76.67	205.6	16.12	8.84		1	+	2338759	2340417	552	-	hypothetical protein
LIC11936	2.05152	2.54988	1.55317	1.64173	0.715217	0.291276	0.722254	0.692101	0.722163		1.44	1.92	4.29	2.97	0.81	0.88		1	-	2340447	2340641	64	-	hypothetical protein
LIC11937	41.6127	32.5592	50.6661	0.642622	-0.637958	0.162142	0.586799	0.0752036	0.0523431		30.14	30.73	36.8	54.18	49.17	48.64		1	-	2340958	2344278	1106	czcA	heavy metal efflux pump
LIC11938	50.8865	32.9908	68.7822	0.479641	-1.05997	0.0204128	0.214295	0.212782	0.347667		25.84	32.65	40.48	57.9	74.16	74.29		1	-	2344813	2348145	1110	-	heavy metal efflux pump
LIC11939	6.37415	3.78083	8.96747	0.421615	-1.246	0.0792481	0.436923	0.390429	0.20299		5.74	1.92	3.68	7.42	8.87	10.61		1	-	2348151	2348849	232	-	hypothetical protein
LIC11940	11.9561	6.7282	17.1839	0.39154	-1.35277	0.00291888	0.0590833	0.689545	1.31411		10.05	7.68	2.45	14.1	24.18	13.27		1	-	2348887	2349888	333	-	heavy metal efflux pump
LIC11941	15.6399	8.57523	22.7045	0.377688	-1.40473	0.0040639	0.0758017	0.646018	0.488452		4.31	13.45	7.97	27.46	18.54	22.11		1	-	2349899	2351353	484	czcC	heavy metal efflux pump
LIC11942	32.0225	27.1158	36.9291	0.734267	-0.445623	0.3775	0.777078	0.0685484	0.0629104		24.4	26.89	30.05	34.14	39.5	37.14		1	-	2351453	2351830	125	-	hypothetical protein
LIC11943	51.2727	39.4467	63.0987	0.625158	-0.677706	0.266402	0.704295	1.77683	1.14726		45.93	15.37	57.04	60.12	81.42	47.76		1	-	2351931	2352368	145	-	hypothetical protein
LIC11944	370.902	387.174	354.631	1.09177	0.126664	0.749906	0.956052	0.151643	0.337109		449.28	353.44	358.8	287.99	415.95	359.95		1	-	2352392	2355124	910	secA	preprotein translocase subunit SecA
LIC11945	63.4469	68.3511	58.5427	1.16754	0.223475	0.411711	0.804293	0.18804	0.465584		63.16	63.39	78.51	48.25	72.55	54.83		1	-	2355229	2355978	249	-	GMP synthase
LIC11946	65.7017	65.4565	65.947	0.992561	-0.010772	0.985784	1	0.647719	0.0133817		83.25	49.94	63.17	66.06	63.68	68.1		1	-	2355975	2356646	223	-	hypothetical protein
LIC11947	34.1657	41.0647	27.2668	1.50604	0.590756	0.210368	0.650709	0.8509	0.102909		34.45	53.78	34.96	23.75	30.63	27.42		1	-	2356810	2357385	191	-	lipoprotein
LIC11948	38.5956	37.8266	39.3647	0.960925	-0.0575043	0.817508	0.974887	0.701156	0.898774		50.24	30.73	32.51	35.63	52.4	30.07		1	-	2357360	2357917	185	-	hypothetical protein
LIC11949	28.4142	26.3962	30.4321	0.86738	-0.205264	0.771495	0.959874	1.63273	0.284809		38.76	13.45	26.99	26.72	36.27	28.3		1	-	2357928	2358938	336	-	hypothetical protein
LIC11950	50.7793	50.7873	50.7712	1.00032	0.000456396	0.926156	1	0.1523	1.5388		53.11	55.71	43.55	29.69	66.91	55.72		1	-	2358962	2359318	118	-	hypothetical protein
LIC11951	222.944	206.292	239.596	0.861	-0.215915	0.485941	0.844359	0.195608	0.498079		209.57	238.19	171.12	195.21	282.14	241.44		1	-	2359332	2359925	197	-	ATP-dependent Clp protease-like, proteolytic subunit
LIC11952	59.984	58.9423	61.0256	0.965863	-0.0501093	0.875039	0.993193	0.0531295	0.731104		58.85	63.39	54.59	59.38	46.75	76.94		1	-	2359936	2360436	166	-	hypothetical protein
LIC11953	7.2287	5.48597	8.97142	0.611493	-0.709591	0.486875	0.844359	0.777802	4.26724		7.18	1.92	7.36	5.2	4.03	17.69		1	-	2360418	2360612	64	-	hypothetical protein
LIC11954	115.015	116.989	113.041	1.03493	0.0495323	0.826764	0.977157	0.527891	0.104126		143.54	90.28	117.15	117.28	101.57	120.28		1	-	2360699	2361997	432	eno	phosphopyruvate hydratase
LIC11955	203.464	251.66	155.267	1.62082	0.696726	0.0799365	0.439226	0.424358	0.222494		228.23	303.5	223.26	177.4	126.56	161.85		1	+	2362667	2363227	186	-	hypothetical protein
LIC11956	18.0786	16.6537	19.5034	0.853886	-0.227885	0.79612	0.969235	0.206661	0.222256		14.35	15.37	20.24	23.01	16.93	18.57		1	+	2363671	2364603	310	-	hypothetical protein
LIC11957	81.9274	104.335	59.5204	1.75292	0.809762	0.0224878	0.22092	0.364882	0.203977		86.12	115.25	111.63	68.29	48.37	61.91		1	+	2364674	2365162	162	-	response regulator
LIC11958	82.0141	98.9012	65.1269	1.51859	0.602734	0.13713	0.544384	0.138806	0.513603		103.35	105.65	87.71	81.65	49.17	64.56		1	+	2365179	2366387	402	-	ARM repeat-containing protein
LIC11959	10.836	13.8837	7.78827	1.78264	0.834017	0.131949	0.531839	0.343225	0.0535439		11.48	17.29	12.88	7.42	8.87	7.08		1	+	2366392	2366901	169	-	hypothetical protein
LIC11960	5.44463	6.44991	4.43934	1.4529	0.538934	0.313492	0.731196	0.321206	0.920872		4.31	7.68	7.36	1.48	5.64	6.19		1	+	2366885	2367451	188	-	hypothetical protein
LIC11961	4.23887	6.01407	2.46367	2.4411	1.28753	0.0524507	0.360501	0.382214	1.19328		4.31	5.76	7.97	2.97	0	4.42		1	+	2367510	2367586	77	tRNA-Met-CAT-1	Met tRNA
LIC11964	3.90652	5.42768	2.38537	2.27541	1.18612	0.180838	0.617431	0.478829	0.0914448		4.31	7.68	4.29	2.97	2.42	1.77		1	+	2368610	2368954	114	-	hypothetical protein
LIC11965	5.33431	6.07662	4.59199	1.32331	0.404151	0.389527	0.785396	3.234	0.131635		11.48	0	6.75	3.71	5.64	4.42		1	+	2369276	2369698	140	-	hypothetical protein
LIC11966	21.1975	29.9964	12.3987	2.41932	1.2746	0.00262907	0.0546629	1.76411	1.45328		17.22	38.42	34.35	11.13	4.84	21.23		1	+	2370480	2370857	125	-	hypothetical protein
LIC11969	3.41363	4.1471	2.68017	1.54733	0.629779	0.399767	0.793152	0.0113194	0.0194599		4.31	3.84	4.29	2.97	2.42	2.65		1	+	2372686	2373153	155	-	hypothetical protein
LIC11970	147.165	119.479	174.85	0.683326	-0.549355	0.0813315	0.440438	0.881007	0.142142		169.38	105.65	83.41	183.34	183.79	157.42		1	+	2374499	2376370	623	-	hypothetical protein
LIC11971	54.6795	64.2724	45.0865	1.42553	0.511503	0.185246	0.621831	1.09945	0.103461		84.69	48.02	60.11	43.79	50.78	40.68		1	+	2376430	2377002	190	-	hypothetical protein
LIC11972	27.7047	26.5634	28.846	0.920869	-0.118932	0.701083	0.935921	0.868987	0.0446583		18.66	36.5	24.53	26.72	30.63	29.19		1	+	2377046	2377447	133	-	hypothetical protein
LIC11973	51.9266	59.6354	44.2177	1.34868	0.431545	0.320984	0.734681	1.28234	0.121193		81.82	48.02	49.07	39.34	49.98	43.34		1	+	2377490	2378827	445	tetA	tetracycline resistance protein
LIC11975	56.7067	46.876	66.5375	0.704505	-0.505319	0.190667	0.62997	0.0543229	0.0246177		51.67	44.18	44.77	69.03	66.91	63.68		1	-	2379952	2381034	360	-	outer membrane protein
LIC11976	205.975	193.804	218.147	0.888412	-0.1707	0.727365	0.94273	0.551675	0.307357		245.45	142.14	193.82	190.76	252.31	211.37		1	-	2381074	2382204	376	-	acyl-CoA dehydrogenase
LIC11977	394.753	415.888	373.618	1.11314	0.154631	0.63694	0.90319	0.457901	0.135356		506.69	307.34	433.63	379.29	414.34	327.23		1	-	2382222	2384381	719	-	cyclic nucleotide binding protein
LIC11978	138.383	144.987	131.78	1.10022	0.137789	0.824096	0.977157	0.845079	0.261042		192.34	124.86	117.76	125.44	153.16	116.74		1	-	2384404	2384718	104	trxA	thioredoxin
LIC11979	44.8275	48.3853	41.2696	1.17242	0.22949	0.466494	0.834895	0.765979	0.472317		60.29	34.58	50.29	44.53	30.63	48.64		1	-	2384769	2385578	269	-	hypothetical protein
LIC11980	33.5766	33.4989	33.6542	0.995385	-0.00667289	0.828226	0.977553	1.51951	0.728387		17.22	40.34	42.93	40.08	37.89	22.99		1	+	2385967	2386239	90	tatA	sec-independent protein secretion pathway component
LIC11981	10.2877	7.55738	13.0181	0.580528	-0.784561	0.325704	0.735561	0.793393	1.12684		7.18	3.84	11.65	13.36	17.73	7.96		1	+	2386236	2387036	266	tatC	sec-independent protein translocase
LIC11982	12.4136	12.1204	12.7068	0.953847	-0.0681695	0.891936	0.996934	1.20099	0.694245		5.74	13.45	17.17	14.84	15.32	7.96		1	+	2387038	2388132	364	-	hypothetical protein
LIC11983	96.628	110.57	82.6858	1.33723	0.419249	0.25984	0.702402	0.092045	0.380529		107.65	121.01	103.04	64.58	95.93	87.56		1	-	2389127	2389924	265	-	hypothetical protein
LIC11984	4.12561	5.05012	3.2011	1.57762	0.657751	0.210932	0.650814	2.46288	0.427992		7.18	0	7.97	4.45	1.61	3.54		1	+	2390223	2390423	66	-	hypothetical protein
LIC11985	259.579	228.755	290.402	0.787717	-0.34425	0.715658	0.939594	0.936867	0.966734		162.2	195.93	328.14	234.55	265.21	371.45		1	-	2390710	2390985	91	-	RNA-binding protein
LIC11986	46.2647	60.7084	31.821	1.90781	0.931918	0.0255971	0.23575	0.466744	0.018241		54.54	72.99	54.59	29.69	33.05	32.72		1	+	2392461	2394056	531	-	hypothetical protein
LIC11987	20.0113	19.1696	20.8529	0.919278	-0.121427	0.851392	0.985178	1.31317	0.215332		21.53	9.6	26.37	17.07	23.38	22.11		1	-	2394230	2394499	89	-	hypothetical protein
LIC11988	22.6663	20.2485	25.0842	0.80722	-0.308965	0.866758	0.991349	1.29125	0.404989		11.48	19.21	30.05	26.72	19.35	29.19		1	-	2394704	2395441	245	-	hypothetical protein
LIC11989	14.4327	15.5818	13.2836	1.17301	0.230216	0.615471	0.894789	0.36753	2.84881		18.66	11.53	16.56	23.75	7.25	8.84		1	-	2395488	2396396	302	-	hypothetical protein
LIC11990	98.3529	120.005	76.7011	1.56458	0.645771	0.025191	0.235635	1.6736	0.351485		93.3	99.89	166.83	92.78	61.26	76.06		1	+	2396550	2400149	1199	-	hypothetical protein
LIC11991	4.85418	4.21667	5.4917	0.767826	-0.381148	0.506336	0.848117	0.241609	1.13634		5.74	3.84	3.07	8.91	4.03	3.54		1	-	2400688	2401224	178	-	outer membrane protein
LIC11992	101.642	102.022	101.262	1.0075	0.0107855	0.943714	1	0.00464414	0.844117		101.91	99.89	104.27	93.52	129.78	80.48		1	+	2401441	2402664	407	serA	D-3-phosphoglycerate dehydrogenase
LIC11993	17.2949	17.1392	17.4506	0.982153	-0.0259799	0.956464	1	0.823722	0.00783023		10.05	21.13	20.24	17.81	17.73	16.8		1	+	2402824	2403129	101	-	hypothetical protein
LIC11994	16.6259	16.3386	16.9132	0.966025	-0.0498676	0.769189	0.959433	1.5639	0.0190792		25.84	11.53	11.65	17.81	16.12	16.8		1	+	2403973	2404419	148	-	hypothetical protein
LIC11995	14.7825	16.912	12.6529	1.33661	0.418582	0.331851	0.74024	0.153152	0.920399		14.35	19.21	17.17	8.91	10.48	18.57		1	-	2404804	2405019	71	-	hypothetical protein
LIC11996	9.05308	9.47124	8.63492	1.09685	0.133371	0.604055	0.889069	1.26608	0.456779		12.92	3.84	11.65	9.65	5.64	10.61		1	-	2405104	2406441	445	-	hypothetical protein
LIC11997	5.92049	4.71782	7.12316	0.662321	-0.594399	0.428722	0.814325	0.265355	2.17063		2.87	5.76	5.52	11.88	2.42	7.08		1	-	2406451	2407299	282	-	hypothetical protein
LIC11998	13.4765	13.9108	13.0422	1.0666	0.0930166	0.490841	0.846137	1.53921	0.522719		10.05	9.6	22.08	17.07	9.67	12.38		1	-	2407627	2408502	291	-	hydrolase
LIC11999	10.1054	11.8436	8.36708	1.4155	0.501314	0.288594	0.721169	0.564723	1.03077		14.35	7.68	13.49	12.62	8.06	4.42		1	-	2408745	2409209	154	-	hypothetical protein
LIC12000	34.14	34.4303	33.8497	1.01715	0.0245346	0.791214	0.968062	0.550351	0.259515		35.88	42.26	25.15	31.17	40.31	30.07		1	-	2409199	2410725	508	-	hypothetical protein
LIC12001	185.153	193.538	176.769	1.09486	0.130751	0.932016	1	2.00132	1.06397		124.88	291.97	163.76	170.72	231.35	128.24		1	+	2410998	2411678	226	sdhC	succinate dehydrogenase cytochrome subunit B
LIC12002	598.019	566.255	629.782	0.899129	-0.1534	0.576958	0.876992	0.457404	0.948582		500.95	756.82	440.99	673.22	800.46	415.67		1	+	2411697	2413610	637	sdhA	succinate dehydrogenase flavoprotein subunit
LIC12003	308.503	323.878	293.129	1.1049	0.143913	0.845087	0.982949	0.155991	1.77242		340.19	357.28	274.16	275.37	419.17	184.84		1	+	2413610	2414341	243	sdhB	succinate dehydrogenase/fumarate reductase iron-sulfur subunit
LIC12004	7.02431	4.16978	9.87884	0.422092	-1.24437	0.113466	0.502283	1.24628	0.209666		0	5.76	6.75	10.39	11.29	7.96		1	-	2414539	2414769	76	-	hypothetical protein
LIC12005	23.4528	14.2769	32.6287	0.437557	-1.19246	0.00453991	0.0800241	0.55614	1.14448		10.05	21.13	11.65	40.82	22.57	34.49		1	-	2414744	2415193	149	-	hypothetical protein
LIC12006	11.9648	11.5183	12.4112	0.928061	-0.107708	0.76535	0.959433	2.08494	0.0239857		4.31	19.21	11.04	11.88	12.09	13.27		1	+	2415334	2416026	230	-	hypothetical protein
LIC12007	11.4231	12.2368	10.6094	1.15339	0.205885	0.703688	0.936615	0.018492	0.726674		12.92	11.53	12.27	14.84	7.25	9.73		1	+	2416422	2416685	87	-	hypothetical protein
LIC12008	50.3659	44.5699	56.162	0.793596	-0.333524	0.223484	0.668162	2.14599	3.61232		25.84	71.07	36.8	88.33	30.63	49.53		1	-	2416786	2417511	241	-	hypothetical protein
LIC12009	6.3511	5.82529	6.87691	0.84708	-0.23943	0.835378	0.980708	1.36892	0.678172		5.74	1.92	9.81	4.45	6.45	9.73		1	-	2418403	2419344	313	-	1-aminocyclopropane-1-carboxylate deaminase
LIC12010	143.442	107.948	178.935	0.603279	-0.729103	0.0447037	0.330688	0.0533335	0.314539		114.83	113.33	95.68	160.33	203.14	173.34		1	-	2419675	2421477	600	lepA	GTP-binding protein LepA
LIC12011	18.8736	20.4814	17.2659	1.18624	0.246391	0.568615	0.875497	0.505856	0.326867		25.84	15.37	20.24	21.53	16.12	14.15		1	-	2421603	2422361	252	-	hypothetical protein
LIC12012	17.0859	16.8469	17.3249	0.972406	-0.0403697	0.67576	0.922789	1.35718	0.328049		15.79	9.6	25.15	18.56	20.15	13.27		1	-	2422373	2422723	116	-	anti-sigma factor antagonist
LIC12013	20.6438	21.6228	19.6648	1.09957	0.136938	0.700398	0.935921	0.0715416	1.21049		22.97	19.21	22.69	23.75	10.48	24.76		1	+	2422729	2423391	220	-	hypothetical protein
LIC12014	51.3908	42.2644	60.5172	0.698388	-0.5179	0.175664	0.612681	0.294042	0.186393		34.45	51.86	40.48	58.64	54.81	68.1		1	+	2423388	2423741	117	-	hypothetical protein
LIC12016	79.4366	98.5839	60.2893	1.63518	0.709451	0.109511	0.496845	3.55255	0.634719		66.03	153.67	76.05	51.22	49.17	80.48		1	+	2427612	2428019	135	-	hypothetical protein
LIC12017	1218.9	427.281	2010.52	0.212522	-2.23432	0.000292774	0.0111194	0.124476	2.05488		259.81	660.78	361.26	2724.05	2013.64	1293.88		1	-	2428166	2430748	860	clpB	ATP-dependent protease
LIC12018	21.6476	18.4354	24.8598	0.741575	-0.431335	0.450549	0.827316	0.59679	0.883763		11.48	21.13	22.69	31.17	26.6	16.8		1	+	2431140	2432747	535	-	sodium-dependent transporter
LIC12019	18.1131	15.1956	21.0305	0.722552	-0.468827	0.410208	0.804293	0.112554	0.397897		14.35	13.45	17.79	25.98	18.54	18.57		1	+	2432866	2434842	658	yoaA	ATP-dependent helicase
LIC12020	6.07433	7.78878	4.35988	1.78647	0.837109	0.142914	0.557729	0.440887	1.73558		7.18	5.76	10.43	8.16	4.03	0.88		1	+	2434877	2435740	287	-	hypothetical protein
LIC12021	4.42682	3.29809	5.55555	0.593657	-0.752299	0.805312	0.971933	2.6983	0.409732		0	1.92	7.97	6.68	6.45	3.54		1	+	2436799	2437329	176	-	hypothetical protein
LIC12022	17.6313	11.2713	23.9913	0.469806	-1.08986	0.0167391	0.190919	2.06316	0.767023		2.87	21.13	9.81	17.07	26.6	28.3		1	-	2437364	2438137	257	-	hypothetical protein
LIC12023	4.10563	5.24592	2.96534	1.76908	0.822998	0.282478	0.714731	2.95475	1.157		0	9.6	6.13	1.48	5.64	1.77		1	-	2438676	2439680	334	-	hypothetical protein
LIC12024	31.5196	42.1452	20.894	2.0171	1.01228	0.0209409	0.214295	0.227597	1.18405		37.32	48.02	41.09	31.92	20.15	10.61		1	-	2440956	2441747	263	-	hypothetical protein
LIC12025	61.3531	69.9245	52.7817	1.32478	0.405758	0.322092	0.734681	1.26545	0.914166		94.74	51.86	63.17	58.64	66.1	33.61		1	-	2442147	2443454	435	asnC	asparaginyl-tRNA synthetase
LIC12026	24.7528	24.4667	25.0388	0.977149	-0.0333498	1	1	0.638576	0.0288912		31.58	17.29	24.53	23.75	26.6	24.76		1	+	2443536	2444390	284	folD	bifunctional 5,10-methylene-tetrahydrofolate dehydrogenase/ 5,10-methylene-tetrahydrofolate cyclohydrolase
LIC12027	35.0579	33.5657	36.55	0.918351	-0.122883	0.879362	0.994648	0.140545	0.245035		28.71	34.58	37.41	40.08	39.5	30.07		1	+	2444406	2445371	321	-	hypothetical protein
LIC12028	33.4415	30.8158	36.0671	0.854401	-0.227015	0.901331	1	0.513808	0.651425		30.14	23.05	39.25	26.72	44.34	37.14		1	+	2445368	2446783	471	cysS	cysteinyl-tRNA synthetase
LIC12029	14.7583	15.9254	13.5912	1.17174	0.228654	0.657174	0.913251	0.691706	0.222819		21.53	11.53	14.72	14.84	15.32	10.61		1	+	2446873	2447535	220	-	tRNA/rRNA methyltransferase
LIC12030	16.9555	8.77266	25.1384	0.348974	-1.51881	0.00305982	0.0609317	0.0388262	0.10349		10.05	7.68	8.59	23.01	24.99	27.42		1	+	2448327	2449457	376	-	hypothetical protein
LIC12031	198.216	154.631	241.802	0.639495	-0.644995	0.130607	0.530492	0.0202103	2.45493		162.2	144.07	157.63	181.85	203.94	339.61		1	-	2449725	2451944	739	-	histidine kinase sensor protein
LIC12032	1062.77	1363.79	761.745	1.79036	0.840246	0.233316	0.681168	4.711	0.226926		673.2	2623.91	794.27	636.85	656.97	991.41		1	-	2452348	2453793	481	katE	catalase
LIC12033	235.587	214.715	256.46	0.837227	-0.25631	0.689748	0.930367	0.0759653	2.42997		215.31	192.09	236.75	169.23	231.35	368.8		1	-	2453793	2454338	181	ankB	ankyrin
LIC12034	49.3431	78.2458	20.4403	3.82801	1.9366	1.13e-05	0.000783702	11.4706	0.504545		143.54	53.78	37.41	13.36	16.12	31.84		1	+	2454821	2455258	145	-	Fur family transcriptional regulator
LIC12035	46.7926	58.0464	35.5387	1.63333	0.707818	0.065451	0.397235	0.264818	1.4939		48.8	63.39	61.95	52.7	18.54	35.38		1	+	2456309	2457172	287	flhO	hook protein
LIC12036	8.1611	10.0505	6.2717	1.60252	0.680338	0.466497	0.834895	4.18147	0.892967		20.1	5.76	4.29	8.91	7.25	2.65		1	-	2457205	2458611	468	-	hypothetical protein
[truncated: 1,722 more rows]

## Sheet: All genes-Sorted by DMCs
Systemic ID	Base mean DMC	Base mean IV	Fold Change	P-adjusted	Chromosome	Strand	Start	End	Gene Length	Gene Name	Product
LIC1nc10	89142.9	39539.6	2.25452	0.777794	1	NA	175606	175960	355	sRNA-	tmRNA
LIC11508	83103	62364.9	1.33253	0.969867	1	+	1862433	1863944	1512	rrs2	16S ribosomal RNA
LIC1nc60	14807.6	6396.3	2.31503	0.715748	1	NA	3031445	3031846	402	sRNA-	RNaseP
LIC10524	3472.34	1741.08	1.99436	0.71075	1	-	631859	633799	646	dnaK	molecular chaperone DnaK
LIC10464	3447.5	1125.45	3.06322	0.254089	1	-	526395	532067	1890	ligB	hypothetical protein
LIC10153	3286.65	1921.39	1.71056	0.775608	1	+	184356	184475	120	rrf	5S ribosomal RNA
LIC12210	3215.7	1191.04	2.69992	0.442137	1	+	2668228	2668644	138	-	Hsp15-like protein
LIC12297	3157.27	693.811	4.55061	0.0380405	1	-	2771760	2772458	232	-	DNA repair protein
LIC12298	2801.05	730.568	3.83408	0.0758017	1	-	2772455	2772715	86	-	hypothetical protein
LIC10465	2633.11	576.218	4.56965	0.0203497	1	-	533414	537088	1224	ligA	hypothetical protein
LIC11352	2625.31	2744.3	0.956642	0.984824	1	-	1666299	1667117	272	lipL32	hypothetical protein
LIC11335	2577.19	958.877	2.68772	0.327928	1	-	1646985	1648625	546	groEL	chaperonin GroEL
LIC12211	1938.45	653.112	2.96803	0.21451	1	+	2668665	2669057	130	hsp15	Hsp15
LIC11889	1761.9	446.338	3.94746	0.0149866	1	-	2286369	2287220	283	flaB	flagellin protein
LIC10339	1706.22	1348.3	1.26546	0.905681	1	-	384088	386628	846	tlyB	hemolysin B
LIC12339	1590.15	1403.84	1.13271	0.996409	1	-	2827132	2829123	663	-	hypothetical protein
LIC11890	1562.75	699.425	2.23433	0.380135	1	-	2287676	2288521	281	-	flagellin protein
LIC12032	1363.79	761.745	1.79036	0.681168	1	-	2452348	2453793	481	katE	catalase
LIC13166	1309.11	585.005	2.23778	0.341726	1	+	3875998	3876918	306	-	hypothetical protein
LIC10123	1299.79	799.522	1.6257	0.763449	1	+	144198	145190	330	-	hypothetical protein
LIC12324	1221.98	647.821	1.88628	0.436923	1	+	2803222	2808564	1780	-	serine/threonine kinase protein
LIC10753	1216.29	1654.5	0.735141	0.84638	1	+	912196	915876	1226	rpoB	DNA-directed RNA polymerase subunit beta
LIC10754	1202.17	1875.83	0.64087	0.731196	1	+	915880	920094	1404	rpoC	DNA-directed RNA polymerase subunit beta'
LIC12875	1183.25	1414.55	0.836486	0.90153	1	-	3469464	3470669	401	tuf	elongation factor Tu
LIC1nc50	1138	589.656	1.92993	0.302789	1	NA	2109156	2109444	289
LIC11587	987.626	1841.81	0.536227	0.532945	1	-	1945319	1948948	1209	nrdA	ribonucleotide-diphosphate reductase subunit alpha
LIC10874	924.113	1299.99	0.710859	0.833634	1	+	1056144	1059251	1035	-	molybdopterin oxidoreductase
LIC12631	908.904	65.3046	13.9179	5.13e-26	1	+	3183448	3185319	623	sph2	hemolysin
LIC12979	900.185	515.268	1.74702	0.562148	1	-	3616632	3617357	241	-	hypothetical protein
LIC12227	876.18	1027.32	0.852877	0.866045	1	+	2691534	2692034	166	-	hypothetical protein
LIC20083	874.267	627.974	1.3922	0.883795	2	+	93491	94801	436	ahcY	S-adenosyl-L-homocysteine hydrolase
LIC11219	859.874	144.23	5.96183	7.29e-07	1	+	1502226	1502807	193	ahpC	peroxiredoxin
LIC20141	812.385	1029.75	0.788918	0.731196	2	+	168370	169257	295	htpX	heat shock protein HtpX
LIC20249	806.902	866.952	0.930734	0.930367	2	-	314619	316892	757	acnA	aconitate hydratase
LIC10421	804.587	889.317	0.904725	0.87241	1	+	481710	482045	111	-	hypothetical protein
LIC11745	799.822	675.046	1.18484	0.953945	1	+	2130507	2131607	366	recA	recombinase A
LIC10244	785.307	547.894	1.43332	0.746698	1	+	279110	279868	252	-	hypothetical protein
LIC10970	775.309	395.207	1.96178	0.502481	1	+	1169606	1170862	418	-	acyl-CoA dehydrogenase
LIC10789	769.712	890.376	0.86448	0.959236	1	+	956203	958983	926	greA	transcript cleavage factor/unknown domain fusion protein
LIC12653	752.079	207.466	3.62507	0.00582691	1	-	3218264	3218473	69	-	hypothetical protein
LIC10068	746.174	1257.81	0.593233	0.517128	1	+	87380	87589	69	-	hypothetical protein
LIC11643	733.564	384.345	1.90861	0.407936	1	+	2009405	2010577	390	-	hypothetical protein
LIC12228	715.877	659.581	1.08535	1	1	+	2692055	2692537	160	-	hypothetical protein
LIC11709	711.463	446.286	1.59419	0.558023	1	-	2075927	2078425	832	-	histidine kinase response regulator hybrid protein
LIC12317	706.064	760.636	0.928254	0.959236	1	+	2794944	2796239	431	sch1	beta-ketoacyl synthase
LIC20078	704.495	287.493	2.45048	0.16631	2	-	88319	88834	171	-	hypothetical protein
LIC11149	678.765	394.393	1.72104	0.41734	1	+	1418081	1418896	271	-	membrane metalloendopeptidase
LIC10525	678.204	288.543	2.35044	0.227025	1	-	633834	634472	212	grpE	heat shock protein GrpE
LIC10272	669.076	591.325	1.13149	0.982949	1	-	308932	311052	706	fusA	elongation factor G
LIC10011	667.796	669.357	0.997668	1	1	-	15216	15776	186	lipL21	hypothetical protein
LIC12705	639.145	827.754	0.772143	0.887866	1	-	3290073	3292748	891	infB	translation initiation factor IF-2
LIC12966	617.108	822.141	0.750611	0.74024	1	+	3603575	3604642	355	lipL41	hypothetical protein
LIC10523	615.738	390.512	1.57674	0.567887	1	-	630440	631558	372	dnaJ	chaperone protein DnaJ
LIC11463	610.534	336.378	1.81502	0.457536	1	-	1805167	1806276	369	-	hypothetical protein
LIC10191	600.129	352.591	1.70206	0.481114	1	-	220760	221347	195	-	hypothetical protein
LIC12407	590.65	457.748	1.29034	0.785396	1	-	2918187	2919608	473	glnA	glutamine synthetase protein
LIC11531	587.646	359.882	1.63288	0.552754	1	+	1893643	1894491	282	-	flagellin protein
LIC11851	570.138	270.648	2.10656	0.117107	1	-	2244825	2246468	547	impL63	hypothetical protein
LIC11617	569.662	183.094	3.11131	0.00738837	1	-	1979639	1979938	99	-	ArsR family transcriptional regulator
LIC13050	567.242	457.671	1.23941	0.88632	1	+	3722466	3723566	366	-	hypothetical protein
LIC12002	566.255	629.782	0.899129	0.876992	1	+	2411697	2413610	637	sdhA	succinate dehydrogenase flavoprotein subunit
LIC12412	563.52	600.298	0.938733	0.959236	1	-	2922888	2925662	924	-	chromosome segregation protein
LIC10973	558.751	540.616	1.03354	1	1	-	1173342	1174304	320	ompL1	outer membrane protein
LIC11888	550.347	96.4447	5.70634	1.33e-08	1	-	2284017	2285354	445	-	hypothetical protein
LIC12701	511.603	795.635	0.643012	0.785396	1	-	3286398	3288494	698	pnpA	polynucleotide phosphorylase/polyadenylase
LIC10723	510.303	294.878	1.73055	0.46148	1	+	880603	882522	639	fliD	flagellar hook-associated protein FliD
LIC12474	505.447	466.176	1.08424	1	1	-	2995070	2997832	920	sucA	2-oxoglutarate dehydrogenase E1 component
LIC12447	505.235	556.405	0.908035	0.939594	1	-	2964475	2966157	560	rpsA	30S ribosomal protein S1
LIC20052	495.923	540.129	0.918157	0.959433	2	+	52991	53812	273	scd	fatty acid desaturase
LIC10788	494.554	339.218	1.45793	0.704295	1	+	955059	956006	315	flaA-1	flagellar filament sheath protein
LIC11630	492.839	722.296	0.682323	0.698871	1	+	1995293	1997338	681	fadD	long-chain-fatty-acid CoA ligase
LIC12397	488.53	270.54	1.80576	0.375332	1	-	2902873	2904717	614	-	hypothetical protein
LIC11336	488.122	229.071	2.13087	0.223529	1	-	1648640	1648930	96	groES	co-chaperonin GroES
LIC10816	486.934	1004.74	0.484639	0.289452	1	+	987872	988156	94	-	hypothetical protein
LIC10358	485.856	228.72	2.12424	0.106881	1	-	405339	407159	606	-	hypothetical protein
LIC10209	484.458	571.949	0.84703	0.889232	1	+	238066	239670	534	cyoB	cytochrome c oxidase polypeptide I
LIC12760	475.224	9.69325	49.0263	2.63e-51	1	+	3359762	3362428	888	-	collagenase precursor
LIC12322	464.644	200.525	2.31713	0.048007	1	+	2800414	2802195	593	-	glutaconate CoA transferase-like protein
LIC10371	459.23	99.7033	4.60596	9.64e-08	1	-	418037	419479	480	-	lipoprotein
LIC11729	455.955	494.155	0.922696	0.969402	1	+	2103794	2105803	669	fadH	2,4-dienoyl-coa reductase
LIC12812	452.043	496.509	0.910442	0.848117	1	-	3417232	3418398	388	mucD	serine protease MucD precursor
LIC13046	440.935	367.66	1.1993	0.894125	1	-	3717927	3718949	340	-	UDP glucosamine N-acyltransferase
LIC11633	440.064	388.446	1.13288	0.74024	1	-	1999985	2000998	337	lpxC	UDP-3-O-[3-hydroxymyristoyl] N-acetylglucosamine deacetylase
LIC10216	438.804	628.287	0.698413	0.712436	1	+	245239	246831	530	pckA	phosphoenolpyruvate carboxykinase
LIC11241	432.981	332.382	1.30266	0.876953	1	+	1531767	1533278	503	atpA	F0F1 ATP synthase subunit alpha
LIC12587	428.713	250.622	1.7106	0.471864	1	-	3133591	3134241	216	-	lipoprotein
LIC12017	427.281	2010.52	0.212522	0.0111194	1	-	2428166	2430748	860	clpB	ATP-dependent protease
LIC11407	425.937	248.674	1.71284	0.385454	1	-	1729200	1731740	846	-	methyl-accepting chemotaxis transmembrane protein
LIC12706	425.055	509.048	0.835	0.942584	1	-	3292762	3294144	460	nusA	transcription elongation factor NusA
LIC10538	423.926	240.118	1.76549	0.387215	1	+	655378	657012	544	ybiT	ABC transporter ATP-binding protein
LIC20250	416.72	420.429	0.991179	0.965784	2	-	317161	318312	383	-	peptidoglycan-associated cytoplasmic membrane protein
LIC11977	415.888	373.618	1.11314	0.90319	1	-	2382222	2384381	719	-	cyclic nucleotide binding protein
LIC10988	414.169	331.756	1.24842	0.848117	1	+	1195745	1197808	687	-	hypothetical protein
LIC11532	393.281	275.212	1.42901	0.726791	1	-	1895072	1895929	285	-	flagellin protein
LIC11848	392.079	263.199	1.48967	0.662101	1	+	2242765	2243595	276	-	hypothetical protein
LIC20001	387.898	550.495	0.704636	0.734681	2	+	15	2531	838	-	hypothetical protein
LIC11944	387.174	354.631	1.09177	0.956052	1	-	2352392	2355124	910	secA	preprotein translocase subunit SecA
LIC20085	382.307	340.989	1.12117	0.939594	2	+	95220	98963	1247	metH	B12-dependent methionine synthase
LIC1nc80	382.035	87.0721	4.38757	2.52e-06	1	NA	4015037	4015237	201
LIC10526	371.173	224.782	1.65126	0.490301	1	-	634486	635514	342	hrcA	heat-inducible transcriptional repressor
LIC13348	370.034	331.627	1.11581	0.961188	1	+	4104748	4106883	711	gyrB	DNA gyrase subunit B
LIC12273	367.76	390.708	0.941266	0.969235	1	-	2745881	2746939	352	-	GGDEF family protein
LIC10222	362.5	467.787	0.774925	0.837022	1	+	252892	256413	1173	dnaE	DNA polymerase III subunit alpha
LIC10750	362.077	359.343	1.00761	1	1	+	910287	910979	230	rplA	50S ribosomal protein L1
LIC11442	360.037	418.024	0.861284	0.848117	1	-	1779022	1779480	152	-	hypothetical protein
LIC10850	348.739	369.363	0.944165	0.980708	1	+	1026500	1027384	294	rpsB	30S ribosomal protein S2
LIC12795	348.222	228.004	1.52726	0.827205	1	-	3402298	3403623	441	-	acetyl-CoA acetyltransferase
LIC11791	347.19	488.986	0.71002	0.645821	1	-	2182516	2184225	569	recG	ATP-dependent DNA helicase
LIC20118	346.303	289.422	1.19653	0.876953	2	-	141160	141501	113	-	hypothetical protein
LIC10672	342.812	279.344	1.2272	0.908087	1	-	817144	817833	229	-	hypothetical protein
LIC11274	342.086	179.7	1.90365	0.20061	1	+	1574168	1575277	369	-	hypothetical protein
LIC11498	341.275	278.726	1.22441	0.775608	1	+	1846811	1850224	1137	-	hypothetical protein
LIC20044	340.895	284.886	1.1966	0.977553	2	+	45066	46889	607	htpG	heat shock protein 90
LIC10309	330.866	273.575	1.20941	0.902469	1	-	350674	353568	964	gcvP	glycine dehydrogenase
LIC13314	330.744	398.576	0.829815	0.867062	1	-	4061643	4063670	675	-	hypothetical protein
LIC10415	328.82	83.6669	3.93011	5.73e-06	1	-	473977	474495	172	-	hypothetical protein
LIC12327	327.692	277.358	1.18147	0.846137	1	+	2809541	2811019	492	-	adenylate/guanylate cyclase
LIC10094	326.905	246.964	1.32369	0.728998	1	-	111018	113075	685	-	long-chain-fatty-acid CoA ligase
LIC10787	324.302	196.12	1.65359	0.429878	1	+	954316	955035	239	flaA-2	flagellar filament sheath protein
LIC12003	323.878	293.129	1.1049	0.982949	1	+	2413610	2414341	243	sdhB	succinate dehydrogenase/fumarate reductase iron-sulfur subunit
LIC13183	322.263	208.595	1.54492	0.645821	1	-	3894674	3895057	127	-	methyl-accepting chemotaxis-like
LIC10359	318.866	155.472	2.05095	0.106881	1	-	407165	407758	197	-	hypothetical protein
LIC10875	316.416	468.48	0.67541	0.684055	1	+	1059271	1060644	457	-	molybdopterin oxidoredutase membrane subunit
LIC10208	315.85	401.556	0.786565	0.814269	1	+	237054	238055	333	cyoA	cytochrome c oxidase polypeptide II
LIC10214	314.981	466.814	0.674746	0.670625	1	+	243511	244104	197	-	CarD transcriptional regulator
LIC11441	314.247	340.031	0.924172	0.866045	1	-	1778576	1779052	158	-	hypothetical protein
LIC11071	311.369	158.205	1.96814	0.127977	1	-	1323561	1323884	107	-	hypothetical protein
LIC10987	308.578	235.411	1.31081	0.728998	1	+	1194725	1195648	307	-	hypothetical protein
LIC11708	308.414	164.746	1.87205	0.189602	1	-	2074740	2075888	382	-	histidine kinase response regulator hybrid protein
LIC10314	302.635	194.039	1.55966	0.577097	1	-	357239	358912	557	-	hypothetical protein
LIC11003	301.798	463.669	0.65089	0.688288	1	-	1220930	1222597	555	lipL71	hypothetical protein
LIC10432	301.735	578.031	0.522005	0.315841	1	+	492131	494098	655	ftsH	cell division protein
LIC11781	292.412	339.204	0.862054	0.778113	1	-	2173072	2174052	326	mdh	malate dehydrogenase
LIC10064	291.081	123.613	2.35478	0.0546629	1	-	83798	84280	160	-	hypothetical protein
LIC11620	290.54	360.647	0.805609	0.64516	1	+	1982343	1984049	568	recN	DNA repair protein
LIC11380	288.522	206.867	1.39472	0.675898	1	+	1697815	1698615	266	-	RNA polymerase sigma factor WhiG
LIC11243	283.201	246.597	1.14844	0.996409	1	+	1534171	1535574	467	atpD	F0F1 ATP synthase subunit beta
LIC11381	279.086	177.018	1.57659	0.559094	1	+	1698641	1700626	661	-	hypothetical protein
LIC12632	272.655	67.8054	4.02114	1.52e-05	1	+	3186233	3188023	596	-	hemolysin
LIC12707	270.871	286.497	0.945461	0.977553	1	-	3294146	3294634	162	-	hypothetical protein
LIC10878	269.751	345.725	0.780248	0.77195	1	+	1061797	1063020	407	-	hypothetical protein
LIC11489	269.673	269.957	0.99895	1	1	-	1837015	1838349	444	-	hypothetical protein
LIC12873	268.425	352.267	0.761991	0.748189	1	-	3468508	3469128	206	rplC	50S ribosomal protein L3
LIC12402	268.175	267.057	1.00419	1	1	-	2909727	2911964	745	purQ	phosphoribosylformylglycinamidine synthase II
LIC10461	266.534	75.2166	3.54356	0.000183746	1	-	525211	525549	112	-	lipoprotein
LIC12921	263.194	320.968	0.820001	0.831131	1	+	3545035	3547113	692	mcpA	methyl-accepting chemotaxis protein
LIC10360	261.522	286.591	0.912529	0.889232	1	-	407883	408842	319	etfA	electron transfer flavoprotein alpha-subunit
LIC11309	259.503	351.809	0.737624	0.726791	1	-	1616487	1617737	416	-	hypothetical protein
LIC13286	258.778	338.932	0.76351	0.699545	1	-	4029209	4029790	193	-	hypothetical protein
LIC12099	258.433	13.253	19.5	1.03e-26	1	+	2538473	2539903	476	-	hypothetical protein
LIC12694	258.344	401.843	0.642896	0.491947	1	-	3275177	3279673	1498	-	glutamate synthase (NADPH) subunit alpha precursor
LIC11782	255.191	343.232	0.743496	0.666607	1	-	2174079	2175125	348	-	hypothetical protein
LIC11177	254.189	104.551	2.43125	0.0267167	1	+	1447238	1447702	154	-	hypothetical protein
LIC11955	251.66	155.267	1.62082	0.439226	1	+	2362667	2363227	186	-	hypothetical protein
LIC10299	250.843	31.811	7.88541	4.89e-16	1	-	341482	341913	143	flgB	flagellar basal body rod protein FlgB
LIC13392	249.156	412.136	0.604548	0.382977	1	-	4155708	4157330	540	-	polysaccharide deacetylase
LIC10752	249.037	216.148	1.15216	0.887866	1	+	911590	911973	127	rplL	50S ribosomal protein L7/L12
LIC12209	247.551	31.8848	7.76391	2.75e-15	1	+	2665593	2667008	471	-	lipoprotein
LIC10054	247.475	64.472	3.83848	1.44e-05	1	+	66432	67397	321	rlpA	lipoprotein
LIC10745	245.435	226.12	1.08542	0.90319	1	+	908860	908934	75	tRNA-Thr-GGT	Thr tRNA
LIC20259	244.298	143.888	1.69783	0.528936	2	-	325324	325737	137	-	hypothetical protein
LIC10088	243.985	388.417	0.628152	0.462502	1	+	103786	105066	426	-	hypothetical protein
LIC11608	243.79	113.748	2.14325	0.184959	1	+	1968705	1969394	229	-	hypothetical protein
LIC13073	243.279	180.072	1.351	0.518473	1	-	3754017	3754646	209	-	TetR family transcriptional regulator
LIC11456	240.925	209.288	1.15117	0.91841	1	+	1796015	1796740	241	lipL31	hypothetical protein
LIC10125	239.88	433.57	0.553268	0.43176	1	+	146953	150546	1197	-	hypothetical protein
LIC11885	238.613	229.332	1.04047	1	1	+	2280846	2282084	412	-	lipoprotein
LIC12400	237.828	240.86	0.987411	0.991661	1	-	2906306	2909050	914	ileS	isoleucyl-tRNA synthetase
LIC11239	237.632	211.066	1.12587	1	1	+	1530691	1531212	173	atpF	F0F1 ATP synthase subunit B
LIC12198	237.309	180.576	1.31418	0.848117	1	-	2651131	2652231	366	-	aminotransferase
LIC12867	234.121	303.772	0.770714	0.848837	1	-	3465389	3466066	225	rpsC	30S ribosomal protein S3
LIC12323	233.687	130.748	1.78731	0.284774	1	+	2802229	2803197	322	-	type III beta-ketoacyl synthase-like protein
LIC10724	232.864	106.247	2.19172	0.111136	1	+	882540	883496	318	-	hypothetical protein
LIC20096	231.974	165.611	1.40072	0.848117	2	+	112958	114055	365	-	hypothetical protein
LIC13347	230.487	183.108	1.25875	0.84638	1	+	4103363	4104751	462	-	DNA gyrase subunit A
LIC11985	228.755	290.402	0.787717	0.939594	1	-	2390710	2390985	91	-	RNA-binding protein
LIC12163	227.855	201.788	1.12918	0.90319	1	-	2613060	2614868	602	-	hypothetical protein
LIC10344	227.314	253.03	0.898369	0.916889	1	+	389836	390102	88	-	anti-sigma factor antagonist
LIC12200	227.046	164.539	1.3799	0.728998	1	-	2653232	2654761	509	-	ADP-heptose synthetase
LIC10027	226.479	111.569	2.02995	0.188404	1	+	34184	34888	234	-	hypothetical protein
LIC12876	224.817	339.353	0.662487	0.614972	1	-	3470720	3472585	621	fus	elongation factor G
LIC10851	223.825	261.664	0.855391	0.878381	1	+	1027396	1027995	199	tsf	elongation factor Ts
LIC11246	223.597	205.395	1.08862	0.864133	1	+	1536340	1539645	1101	-	hypothetical protein
LIC20205	222.843	149.571	1.48988	0.686203	2	-	263228	264097	289	-	hypothetical protein
LIC12169	222.139	186.142	1.19339	0.86224	1	-	2620267	2622528	753	sas	sialic acid synthase
LIC20065	221.414	371.356	0.596231	0.224453	2	+	71920	72153	77	acpP	acyl carrier protein
LIC12475	220.919	229.607	0.962163	1	1	-	2997856	2999259	467	lpdA	dihydrolipoamide dehydrogenase
LIC10751	220.537	204.083	1.08063	0.935075	1	+	911007	911540	177	rplJ	50S ribosomal protein L10
LIC10484	220.399	272.928	0.807535	0.74024	1	+	560695	562044	449	thrC	threonine synthase
LIC10483	216.178	232.551	0.929594	0.900999	1	+	559699	560691	330	-	hypothetical protein
LIC12033	214.715	256.46	0.837227	0.930367	1	-	2453793	2454338	181	ankB	ankyrin
LIC11074	214.403	170.256	1.2593	0.907471	1	+	1325501	1326199	232	-	hypothetical protein
LIC12870	213.982	273.671	0.781894	0.875511	1	-	3466701	3467540	279	rplB	50S ribosomal protein L2
LIC12846	213.91	304.648	0.702155	0.74024	1	-	3455526	3456503	325	rpoA	DNA-directed RNA polymerase subunit alpha
LIC12182	213.656	118.083	1.80937	0.361392	1	-	2635253	2637070	605	-	ABC transporter ATP-binding protein
LIC10124	212.808	312.858	0.680206	0.60367	1	+	145301	146956	551	-	hypothetical protein
LIC11008	211.728	213.854	0.990061	1	1	+	1225277	1227088	603	-	hypothetical protein
LIC11238	211.676	174.345	1.21412	0.946953	1	+	1530361	1530687	108	atpE	ATP synthase C chain
LIC12325	210.488	152.449	1.38071	0.649081	1	+	2808602	2809156	184	-	hypothetical protein
LIC12629	210.093	125.208	1.67795	0.391106	1	+	3180828	3181655	275	ech3	enoyl-CoA hydratase
LIC10462	209.528	41.2378	5.08097	3.17e-07	1	-	525559	525939	126	-	lipoprotein
LIC11418	209.045	266.856	0.783362	0.875511	1	+	1743955	1745217	420	clpX	ATP-dependent protease ATP-binding subunit ClpX
LIC11220	208.624	141.773	1.47153	0.686203	1	+	1503299	1504714	471	-	ABC transporter permease
LIC12476	208.569	219.428	0.950512	0.969235	1	-	2999273	3000538	421	sucB	dihydrolipoamide succinyltransferase
LIC11391	206.849	208.793	0.990693	0.989004	1	-	1707012	1708376	454	fliI	hypothetical protein
LIC11951	206.292	239.596	0.861	0.844359	1	-	2359332	2359925	197	-	ATP-dependent Clp protease-like, proteolytic subunit
LIC11919	206.038	230.549	0.893683	0.848117	1	-	2316145	2317671	508	guaB	IMP dehydrogenase
LIC10713	205.901	122.909	1.67524	0.614972	1	-	860939	862261	440	-	lipoprotein
LIC20175	204.53	274.511	0.74507	0.774545	2	-	214536	214988	150	dksA	dnaK suppressor
LIC12335	203.083	243.851	0.832816	0.788008	1	+	2819403	2820650	415	glyA	serine hydroxymethyltransferase
LIC10384	202.364	431.458	0.469025	0.195827	1	+	436231	438249	672	-	hypothetical protein
LIC11209	202.207	134.91	1.49883	0.66747	1	-	1490135	1490539	134	-	hypothetical protein
LIC12090	201.961	291.14	0.69369	0.574234	1	+	2529145	2530152	335	gapA	glyceraldehyde-3-phosphate dehydrogenase
LIC12874	200.943	262.662	0.765027	0.805222	1	-	3469141	3469449	102	rpsJ	30S ribosomal protein S10
LIC20260	200.453	120.683	1.66099	0.502283	2	+	326271	326654	127	-	hypothetical protein
LIC12853	200.061	263.524	0.759175	0.821882	1	-	3458869	3460251	460	secY	preprotein translocase subunit SecY
LIC10474	199.494	206.543	0.965871	0.907914	1	-	548766	549194	142	-	hypothetical protein
LIC13244	199.467	189.47	1.05276	0.989004	1	-	3979829	3981025	398	icdA	isocitrate dehydrogenase
LIC20301	198.506	202.205	0.981707	0.937147	2	+	325976	326254	92	-	hypothetical protein
LIC1nc20	198.341	135.42	1.46464	0.726791	1	NA	263598	264013	416	sRNA -	PyrR binding site
LIC12575	196.756	189.93	1.03594	0.963617	1	+	3122795	3124372	525	-	hypothetical protein
LIC11515	196.285	222.126	0.883665	0.935921	1	+	1871066	1873882	938	-	hypothetical protein
LIC20197	196.158	144.804	1.35465	0.704295	2	+	250455	252854	799	-	cysteine protease
LIC13285	195.996	262.374	0.74701	0.668162	1	-	4028692	4029201	169	-	RNA polymerase ECF-type sigma factor
LIC11186	194.899	82.1788	2.37164	0.0372054	1	+	1460017	1461582	521	flbC	flagellar protein
LIC10361	194.877	237.004	0.822251	0.744033	1	-	408854	409615	253	etfB2	electron transport flavoprotein subunit beta
LIC11976	193.804	218.147	0.888412	0.94273	1	-	2381074	2382204	376	-	acyl-CoA dehydrogenase
LIC12199	193.776	149.493	1.29622	0.908049	1	-	2652237	2653229	330	-	UDP-glucose 4-epimerase
LIC12082	193.741	183.507	1.05577	0.936615	1	-	2521078	2522007	309	cysK	cysteine synthase
LIC13074	193.568	262.439	0.737574	0.744033	1	-	3754753	3758004	1083	-	acriflavin resistance
LIC12001	193.538	176.769	1.09486	1	1	+	2410998	2411678	226	sdhC	succinate dehydrogenase cytochrome subunit B
LIC10357	193.372	93.6215	2.06546	0.106428	1	-	404374	405342	322	trpS	tryptophanyl-tRNA synthetase
LIC12188	193.284	152.307	1.26904	0.862039	1	-	2641678	2642895	405	-	hypothetical protein
LIC11242	190.494	175.9	1.08297	0.987028	1	+	1533293	1534153	286	atpG	F0F1 ATP synthase subunit gamma
LIC12091	190.276	281.951	0.674853	0.608827	1	+	2530156	2531346	396	pgk	phosphoglycerate kinase
LIC12646	189.156	135.524	1.39573	0.726228	1	-	3206079	3208835	918	-	membrane carboxypeptidase
LIC11370	188.269	166.505	1.13071	0.90319	1	+	1687104	1688168	354	fliN	flagellar motor switch protein
LIC10426	186.995	198.868	0.940299	0.977157	1	+	488013	488906	297	ispE	4-diphosphocytidyl-2-C-methyl-D-erythritol kinase
LIC11839	186.098	151.029	1.2322	0.820203	1	-	2235000	2235875	291	ppiB	peptidyl-prolyl cis-trans isomerase
LIC11182	184.72	135.344	1.36482	0.793152	1	+	1453795	1454316	173	-	hypothetical protein
LIC12852	184.588	191.047	0.966195	0.991011	1	-	3458298	3458861	187	adk	adenylate kinase
LIC11258	182.442	207.73	0.878264	0.939594	1	+	1554326	1555348	340	mreB	rod shape-determining protein MreB
LIC10463	181.609	54.8645	3.31014	0.000480843	1	-	525914	526393	159	-	lipoprotein
LIC12858	180.748	240.963	0.750104	0.714141	1	-	3461896	3462435	179	rplF	50S ribosomal protein L6
LIC13262	180.137	200.109	0.900195	0.955655	1	-	3999615	4001087	490	purF	glutamine phosphoribosylpyrophosphate amidotransferase
LIC10586	179.928	121.551	1.48027	0.464458	1	-	711562	714315	917	polA	DNA polymerase I
LIC10221	179.833	119.057	1.51048	0.54848	1	+	250120	251580	486	gatB	aspartyl/glutamyl-tRNA amidotransferase subunit B
LIC12305	179.754	163.94	1.09646	0.907471	1	-	2779574	2780194	206	lexA	LexA repressor
LIC12861	179.604	246.214	0.729461	0.662101	1	-	3463088	3463636	182	rplE	50S ribosomal protein L5
LIC10748	178.189	212.564	0.838285	0.836965	1	+	909280	909825	181	nusG	transcription antitermination protein
LIC11310	177.819	202.4	0.878549	0.848117	1	-	1617734	1618270	178	bfr	bacterioferritin
LIC12205	177.036	134.115	1.32003	0.722254	1	-	2658241	2659185	314	fcl	GDP-l-fucose synthetase
LIC11409	176.575	126.546	1.39533	0.744033	1	+	1733773	1735551	592	-	acetolactate synthase large subunit
LIC11013	176.23	152.575	1.15504	0.85844	1	+	1235991	1237790	599	oppA	hypothetical protein
LIC10226	175.92	188.588	0.932827	0.941155	1	+	259266	259994	242	-	hypothetical protein
LIC11392	175.448	89.9348	1.95084	0.153127	1	+	1709642	1711342	566	fliF	flagellar MS-ring protein
LIC11416	175.07	200.541	0.872987	0.939594	1	+	1741996	1743351	451	tig	FKBP-type peptidyl-prolyl cis-trans isomerase
LIC20082	172.543	91.6325	1.88299	0.143367	2	+	92473	93489	338	-	ArsR family transcriptional regulator
LIC11188	172.361	152.459	1.13054	0.953945	1	+	1462419	1463813	464	flgE	flagellar hook protein FlgE
LIC10862	171.973	224.845	0.764851	0.728998	1	+	1038201	1040513	770	-	adenylate/guanylate cyclase
LIC12197	171.216	152.232	1.1247	0.977157	1	-	2650019	2651122	367	-	aminotransferase
LIC12636	170.846	216.118	0.79052	0.774974	1	+	3195007	3196455	482	rho	transcription termination factor Rho
LIC12854	170.822	252.012	0.677832	0.502481	1	-	3460266	3460808	180	rplO	50S ribosomal protein L15
LIC12845	169.766	207.427	0.818438	0.889069	1	-	3455009	3455524	171	rplQ	50S ribosomal protein L17
LIC20035	168.368	200.917	0.837997	0.81228	2	+	34573	35895	440	-	hypothetical protein
LIC12446	168.069	181.559	0.9257	0.94273	1	-	2963707	2964450	247	-	hypothetical protein
LIC11377	166.864	125.685	1.32764	0.775608	1	+	1694979	1696265	428	flhF	flagellar biosynthesis regulator FlhF
LIC20026	166.619	157.169	1.06013	1	2	+	25778	26533	251	-	short-chain dehydrogenase
LIC11731	166.568	240.454	0.692725	0.744033	1	+	2109765	2110247	160	slyD	FKBP-type peptidyl-prolyl cis-trans isomerase
LIC10430	166.513	179.966	0.925245	0.974887	1	+	490723	491361	212	rplY	50S ribosomal protein L25/general stress protein Ctc
LIC20254	165.045	156.562	1.05418	0.98959	2	+	320975	321706	243	-	response regulator
LIC11009	164.534	79.0744	2.08076	0.0857106	1	-	1227933	1228682	249	-	hypothetical protein
LIC20246	164.107	135.009	1.21553	0.713158	2	-	309874	312189	771	-	histidine kinase sensor protein
LIC11621	163.852	230.132	0.711993	0.633775	1	+	1984161	1984766	201	tolQ	biopolymer transport protein
LIC10298	163.485	41.8351	3.90784	2.12e-05	1	-	340955	341422	155	flgC	flagellar basal body rod protein FlgC
LIC10373	163.371	30.4292	5.36889	4.61e-11	1	-	421630	423159	509	-	lipoprotein
LIC10006	163.298	146.208	1.11689	0.92024	1	+	8624	11128	834	gyrA	DNA gyrase subunit A
LIC12761	162.519	210.794	0.770986	0.719164	1	-	3363305	3364795	496	alkH	aldehyde dehydrogenase
LIC11790	159.639	225.826	0.706913	0.539932	1	-	2181250	2182464	404	aspC	aspartate aminotransferase
LIC12872	159.496	253.685	0.628716	0.523224	1	-	3467855	3468490	211	rplD	50S ribosomal protein L4
LIC20251	158.999	187.005	0.85024	0.812936	2	-	318488	319504	338	-	lysyl-tRNA synthetase-like protein
LIC11447	157.878	65.2334	2.42021	0.0335948	1	+	1785817	1786320	167	-	hypothetical protein
LIC11822	157.75	246.879	0.638977	0.387218	1	-	2216146	2217543	465	leuC	isopropylmalate isomerase large subunit
LIC10348	157.669	77.2942	2.03985	0.165116	1	+	394192	394455	87	-	hypothetical protein
LIC10608	157.492	175.438	0.897704	0.918016	1	-	743707	746226	839	lon	ATP-dependent protease La
LIC12829	157.115	130.664	1.20243	0.859757	1	+	3432810	3434099	429	gltA	citrate synthase
LIC13009	156.99	118.431	1.32558	0.805222	1	-	3661220	3662893	557	-	acyl-CoA dehydrogenase
LIC11500	156.667	136.827	1.14499	0.918016	1	+	1850713	1851471	252	map	methionine aminopeptidase
LIC12303	156.262	245.899	0.635473	0.571519	1	-	2777867	2779255	462	-	carboxy-terminal processing protease
LIC11623	155.932	165.927	0.939761	0.996409	1	+	1985237	1988164	975	-	outer membrane protein
LIC12737	155.291	30.3422	5.11798	6.37e-11	1	-	3333389	3335020	543	-	site-specific modification DNA-methyltransferase
LIC11417	155.147	224.863	0.689961	0.71075	1	+	1743348	1743944	198	clpP	ATP-dependent Clp protease proteolytic subunit
LIC12031	154.631	241.802	0.639495	0.530492	1	-	2449725	2451944	739	-	histidine kinase sensor protein
LIC12340	154.489	21.6522	7.13504	3.4e-10	1	-	2830042	2831925	627	-	hypothetical protein
LIC12960	154.446	195.278	0.790901	0.818489	1	-	3591745	3593295	516	-	glycosyltransferase
LIC11563	153.83	103.597	1.48489	0.603479	1	+	1923158	1924342	394	-	hypothetical protein
LIC12538	153.781	198.073	0.776387	0.814325	1	-	3076709	3078637	642	secD	preprotein translocase subunit SecD
LIC12075	153.614	96.0243	1.59974	0.388336	1	+	2512385	2513233	282	-	hypothetical protein
LIC11499	153.555	130.555	1.17617	0.936615	1	+	1850464	1850706	80	-	hypothetical protein
LIC10215	152.453	315.38	0.483395	0.132716	1	+	244146	245177	343	-	hypothetical protein
LIC10628	152.147	152.251	0.999317	1	1	-	764960	765379	139	-	lipoprotein
LIC12187	151.578	146.49	1.03473	1	1	-	2640600	2641676	358	per	perosamine synthetase
LIC12463	151.249	193.924	0.779941	0.728998	1	-	2979483	2980022	179	infC	translation initiation factor IF-3
LIC13301	149.86	274.332	0.546272	0.214295	1	+	4048277	4049542	421	-	acetyl-CoA acetyltransferase
LIC11004	149.716	149.736	0.999869	0.991661	1	-	1222645	1222980	111	-	anti-sigma factor antagonist
LIC12856	149.532	264.903	0.564476	0.306306	1	-	3461016	3461522	168	rpsE	30S ribosomal protein S5
LIC12621	148.984	208.488	0.714592	0.471864	1	+	3172266	3172676	136	-	hypothetical protein
LIC12927	148.913	35.2292	4.22698	1.04e-05	1	-	3556525	3557547	340	-	cytochrome c peroxidase
LIC10225	148.794	184.853	0.804933	0.86993	1	+	258325	259230	301	-	RNA polymerase ECF-type sigma factor
LIC12961	148.302	153.469	0.966335	1	1	-	3594524	3596419	631	recQ	ATP-dependent DNA helicase
LIC10768	147.951	125.232	1.18142	0.875654	1	+	933107	934735	542	-	metalloprotease
LIC13316	147.4	163.8	0.899876	0.86993	1	-	4064391	4065320	309	-	ABC transporter ATP-binding protein
LIC10005	147.038	127.567	1.15264	0.87195	1	+	6686	8605	639	-	DNA gyrase subunit B
LIC11437	146.983	152.635	0.962971	1	1	-	1769505	1772387	960	-	adenylate/guanylate cyclase
LIC13393	146.873	138.754	1.05851	1	1	-	4157938	4159062	374	ilvC	ketol-acid reductoisomerase
LIC12202	146.64	106.975	1.3708	0.788008	1	-	2655542	2656531	329	-	UDP-glucose 4-epimerase
LIC10873	146.537	231.332	0.63345	0.385454	1	+	1055618	1056124	168	-	hypothetical protein
LIC12204	145.871	111.259	1.31109	0.74024	1	-	2657127	2658224	365	-	FAD-dependent oxidoreductase family protein
LIC10915	145.219	169.586	0.856317	0.869688	1	+	1098554	1099540	328	-	hypothetical protein
LIC11978	144.987	131.78	1.10022	0.977157	1	-	2384404	2384718	104	trxA	thioredoxin
LIC12588	144.882	115.924	1.24979	0.820203	1	-	3134244	3136268	674	-	ATP-dependent DNA helicase
LIC12268	144.249	158.67	0.909112	0.983073	1	-	2739843	2742125	760	-	glycolate oxidase
LIC20136	143.626	105.096	1.36662	0.678677	2	+	161226	163349	707	-	hypothetical protein
LIC12944	143.507	129.522	1.10797	0.971933	1	-	3573252	3574406	384	-	30S ribosomal protein S1
LIC10755	143.423	230.969	0.620959	0.41096	1	+	920492	920866	124	rpsL	30S ribosomal protein S12
LIC11324	143.3	69.7379	2.05483	0.0935326	1	+	1635268	1636065	265	flgG	flagellar basal body rod protein FlgG
LIC11265	143.18	172.477	0.830141	0.836965	1	-	1563219	1563446	75	-	hypothetical protein
LIC12172	142.517	135.999	1.04792	1	1	-	2625381	2626544	387	-	UDP-N-acetylglucosamine-2-epimerase
LIC20271	142.326	76.5448	1.85938	0.156113	2	-	343533	344507	324	-	hypothetical protein
LIC10060	142.22	119.771	1.18743	0.848117	1	+	74937	78122	1061	-	hypothetical protein
LIC10473	141.907	109.459	1.29644	0.646042	1	-	545939	548587	882	valS	valyl-tRNA synthetase
LIC10996	141.684	43.8377	3.23201	0.00211441	1	+	1213530	1214423	297	-	diguanylate phosphodiesterase
LIC13066	141.605	26.506	5.34238	3.09e-09	1	+	3742428	3743855	475	-	lipoprotein
LIC12847	141.308	219.701	0.643186	0.538486	1	-	3456526	3457149	207	rpsD	30S ribosomal protein S4
LIC11198	140.975	235.624	0.598305	0.531839	1	+	1473693	1474964	423	-	adenylate/guanylate cyclase
LIC13021	140.295	154.863	0.905924	1	1	-	3680746	3683319	857	-	hypothetical protein
LIC13129	139.214	100.992	1.37846	0.554658	1	+	3829833	3831980	715	metG	methionyl-tRNA synthetase
LIC12194	138.866	105.876	1.3116	0.819526	1	-	2646629	2647561	310	tktC	transketolase subunit beta
LIC13232	138.785	122.11	1.13656	0.827205	1	-	3968900	3969700	266	-	short-chain dehydrogenase
LIC12822	138.23	83.972	1.64614	0.440438	1	-	3425034	3425801	255	-	hypothetical protein
LIC20227	138.217	102.19	1.35255	0.732609	2	-	288819	289352	177	ard	acireductone dioxygenase enzyme ARD and ARD'
LIC10852	138.207	151.998	0.909265	0.977553	1	+	1027999	1028745	248	pyrH	uridylate kinase
LIC11677	138.096	80.0947	1.72415	0.387215	1	-	2041033	2041524	163	-	hypothetical protein
LIC12247	137.775	120.695	1.14151	0.980708	1	-	2710331	2710846	171	-	hypothetical protein
LIC10210	137.375	162.507	0.845347	0.887866	1	+	239657	240301	214	cyoC	cytochrome/quinol oxidase subunit 3
LIC12816	137.16	128.753	1.06529	1	1	-	3421306	3421692	128	-	hypothetical protein
LIC13313	136.955	159.577	0.85824	0.848117	1	-	4060543	4061646	367	-	hypothetical protein
LIC12110	136.598	154.528	0.88397	0.87454	1	-	2552753	2553202	149	rplI	50S ribosomal protein L9
LIC10631	136.344	193.768	0.703648	0.639754	1	+	770554	771321	255	lin	ABC transporter ATP-binding protein
LIC13017	136.104	239.459	0.568381	0.32791	1	-	3673377	3676688	1103	-	acriflavine resistance
LIC13396	135.808	69.6663	1.94941	0.0864501	1	+	4163062	4164495	477	-	monooxygenase
LIC12454	135.343	131.68	1.02782	0.974334	1	-	2971526	2971888	120	-	response regulator
LIC12196	134.719	100.075	1.34618	0.804642	1	-	2648384	2650018	544	-	hypothetical protein
LIC11405	134.523	139.899	0.96157	1	1	+	1726506	1728509	667	-	hypothetical protein
LIC13482	134.423	108.857	1.23486	0.77195	1	+	4258056	4259075	339	-	hypothetical protein
LIC11739	134.076	145.031	0.924459	0.996409	1	-	2118868	2124672	1934	-	hypothetical protein
LIC12195	133.606	83.6493	1.59721	0.502283	1	-	2647580	2648377	265	-	transketolase
LIC10161	133.541	104.564	1.27712	0.728759	1	+	191388	193487	699	-	hypothetical protein
LIC12162	131.808	90.2251	1.46087	0.428459	1	-	2611182	2612948	588	-	hypothetical protein
LIC10761	131.656	185.178	0.710973	0.690437	1	+	925859	926308	149	rplM	50S ribosomal protein L13
LIC10460	131.56	48.0767	2.73647	0.00530866	1	+	524825	525229	134	-	hypothetical protein
LIC20087	131.207	74.8683	1.7525	0.259642	2	-	99745	100677	310	-	outer membrane protein
LIC11294	131.134	165.288	0.793368	0.848117	1	-	1597982	1600081	699	-	hypothetical protein
LIC10989	130.551	93.3037	1.3992	0.704295	1	+	1198009	1203204	1731	-	serine/threonine kinase protein
LIC12165	130.526	115.438	1.1307	0.986393	1	-	2616308	2617285	325	moaA	molybdenum cofactor biosynthesis protein
LIC11624	129.781	110.326	1.17635	0.746774	1	+	1988168	1990366	732	uvrD	ATP-dependent DNA helicase
LIC11570	129.046	171.205	0.753751	0.749667	1	+	1929725	1931515	596	gspD	general secretory pathway protein D
LIC11364	128.782	103.36	1.24595	0.785396	1	+	1680356	1681141	261	dltE	short-chain dehydrogenase
LIC12326	128.732	95.954	1.3416	0.749687	1	+	2809159	2809530	123	-	hypothetical protein
LIC10756	128.519	147.609	0.870668	0.832322	1	+	920885	921358	157	rpsG	30S ribosomal protein S7
LIC11066	128.417	158.953	0.80789	0.848117	1	-	1317692	1319623	643	recJ	single-stranded DNA exonuclease
LIC11140	127.7	107.728	1.18538	0.848117	1	-	1405759	1407699	646	galA	alpha-galactosidase
LIC12866	127.574	177.454	0.718911	0.722254	1	-	3464953	3465366	137	rplP	50S ribosomal protein L16
LIC11543	126.786	137.529	0.921886	0.987028	1	+	1905144	1906514	456	-	hypothetical protein
LIC12620	126.213	89.6858	1.40728	0.617431	1	+	3169681	3172164	827	-	membrane carboxypeptidase
LIC13031	125.937	55.9725	2.24998	0.0145638	1	-	3695236	3696345	369	-	aminotransferase
LIC20148	125.93	41.1076	3.06341	0.00335269	2	+	179702	180379	225	hol	heme oxygenase
LIC11597	125.764	140.314	0.896309	0.848117	1	+	1956275	1957825	516	leuA2	2-isopropylmalate synthase 2
LIC20058	125.565	130.379	0.963079	0.862039	2	-	60877	62889	670	mcm2	methylmalonyl-CoA mutase
LIC12173	125.03	92.5174	1.35142	0.735561	1	-	2626541	2627575	344	neuB	N-acetylneuraminate synthase
LIC12493	124.857	133.962	0.932032	0.879697	1	+	3019386	3020051	221	-	lipoprotein
LIC11378	124.829	111.93	1.11524	0.884467	1	+	1696293	1697207	304	minD	septum site-determining protein
LIC12982	124.617	123.572	1.00846	0.918016	1	-	3620274	3622493	739	-	heavy-metal transporting p-type ATPase
LIC10141	124.532	145.323	0.856934	0.869688	1	+	170447	171895	482	nuoG	NADH dehydrogenase subunit I G
LIC13053	124.216	18.4871	6.71909	2.98e-11	1	-	3726617	3727714	365	desA	fatty acid desaturase
LIC11687	124	77.9046	1.59169	0.420441	1	+	2050145	2051071	308	-	endonuclease
LIC12113	123.898	220.449	0.562027	0.283667	1	-	2553980	2554255	91	rpsF	30S ribosomal protein S6
LIC12175	123.649	87.9254	1.4063	0.620597	1	-	2628166	2629329	387	-	aminotransferase
LIC12166	122.768	100.985	1.21571	0.883795	1	-	2617286	2618353	355	-	alcohol dehydrogenase
LIC20138	122.499	158.32	0.773745	0.798798	2	+	163969	165858	629	capD	capsular polysaccharide biosynthesis protein
LIC11028	122.082	159.688	0.764503	0.862039	1	+	1260519	1268285	2588	-	hypothetical protein
LIC11540	121.078	146.533	0.826281	0.685886	1	+	1902057	1903685	542	pyrG	CTP synthetase
LIC10613	121.03	68.7205	1.76119	0.447016	1	+	750846	751193	115	-	hypothetical protein
LIC12112	120.746	203.663	0.592874	0.327483	1	-	2553535	2553987	150	ssb	single-stranded DNA binding protein
LIC12679	120.725	76.3522	1.58117	0.35058	1	+	3246449	3247996	515	thiC	thiamine biosynthesis protein ThiC
LIC11559	120.662	136.643	0.883042	0.941058	1	+	1920964	1921380	138	rplS	50S ribosomal protein L19
LIC10902	120.225	76.8992	1.56341	0.485912	1	+	1087216	1088334	372	-	hypothetical protein
LIC11990	120.005	76.7011	1.56458	0.235635	1	+	2396550	2400149	1199	-	hypothetical protein
LIC10906	119.724	221.158	0.54135	0.214295	1	+	1090528	1091436	302	-	hypothetical protein
LIC10138	119.694	157.452	0.760191	0.727025	1	+	164349	165818	489	-	HD-GYP hydrolase domain-containing protein
LIC11406	119.516	79.4015	1.50521	0.532945	1	-	1728850	1729119	89	-	hypothetical protein
LIC10448	119.505	113.26	1.05514	1	1	-	511364	511630	88	rpsT	30S ribosomal protein S20
LIC11970	119.479	174.85	0.683326	0.440438	1	+	2374499	2376370	623	-	hypothetical protein
LIC10607	119.003	143.602	0.828705	0.774545	1	-	742538	743662	374	-	aminotransferase
LIC13219	118.996	143.603	0.828651	0.8211	1	-	3948506	3950932	808	pheT	phenylalanyl-tRNA synthetase subunit beta
LIC11479	118.933	40.8162	2.91388	0.00302068	1	+	1827759	1828655	298	xerD	integrase/recombinase protein
LIC12573	118.909	143.363	0.829425	0.840858	1	+	3120448	3121620	390	sucC	succinyl-CoA synthetase subunit beta
LIC10749	118.908	152.702	0.778692	0.798126	1	+	909852	910280	142	rplK	50S ribosomal protein L11
LIC10522	118.674	106.573	1.11354	0.794299	1	-	629186	630154	322	-	oxidoreductase family protein
LIC12178	118.306	69.341	1.70615	0.380808	1	-	2631184	2632836	550	-	hypothetical protein
LIC11701	118.02	170.668	0.691519	0.662101	1	-	2067509	2069266	585	rpoD	RNA polymerase sigma-70 factor
LIC11954	116.989	113.041	1.03493	0.977157	1	-	2360699	2361997	432	eno	phosphopyruvate hydratase
LIC12250	116.841	125.476	0.931183	0.875497	1	+	2712909	2714681	590	-	carboxy-terminal processing protease
LIC10600	116.804	44.6623	2.61526	0.0935326	1	-	733931	734347	138	-	fatty acid synthase subunit beta
LIC10571	116.776	84.4529	1.38274	0.523536	1	-	695784	697073	429	hom	homoserine dehydrogenase
LIC12285	116.425	192.455	0.604949	0.479109	1	-	2755852	2757966	704	hppA	membrane-bound proton-translocating pyrophosphatase
LIC11200	116.324	121.604	0.956581	0.939594	1	+	1478223	1480895	890	-	histidine kinase sensor protein
LIC10517	116.313	201.258	0.577932	0.300282	1	-	621063	623654	863	leuS	leucyl-tRNA synthetase
LIC11443	116.084	81.8325	1.41855	0.730482	1	-	1779533	1779919	128	-	outer membrane protein
LIC13451	116.073	93.1392	1.24623	0.81228	1	-	4227417	4229327	636	flgK	flagellar hook-associated protein FlgK
LIC11354	115.914	197.143	0.587968	0.214295	1	+	1667918	1669078	386	metK	S-adenosylmethionine synthetase
LIC12849	115.846	152.59	0.759201	0.826168	1	-	3457574	3457951	125	rpsM	30S ribosomal protein S13
LIC11194	115.663	147.631	0.783464	0.728998	1	-	1469951	1470943	330	-	citrate lyase
LIC11404	115.644	156.428	0.739282	0.668162	1	-	1725042	1726370	442	ubiB	ubiquinone biosynthesis protein
LIC11455	115.408	134.222	0.859829	0.959433	1	+	1792408	1795968	1186	mfd	transcription-repair coupling factor
LIC20028	115.257	171.016	0.673953	0.440438	2	+	27090	28358	422	ndh	NADH dehydrogenase
LIC20266	115.115	148.911	0.773047	0.700783	2	-	335135	336184	349	asd	aspartate-semialdehyde dehydrogenase
LIC11115	114.429	156.272	0.732244	0.640135	1	+	1376758	1377615	285	sseA	thiosulfate sulfurtransferase
LIC10714	114.176	50.8156	2.24687	0.158862	1	-	862692	865169	825	smc	outer membrane receptor protein
LIC10876	113.54	153.955	0.73749	0.706384	1	+	1060644	1061195	183	-	hypothetical protein
LIC20176	113.372	173.254	0.654371	0.491947	2	+	217270	219324	684	-	lipoprotein
LIC10719	112.835	82.3199	1.37069	0.631107	1	-	873606	875744	712	ppk	polyphosphate kinase
LIC10877	112.669	165.939	0.678975	0.63506	1	+	1061240	1061791	183	-	hypothetical protein
LIC11012	112.084	104.781	1.0697	0.900999	1	+	1233953	1235977	674	-	guanosine polyphosphate pyrophosphohydrolase/synthetase
LIC20049	110.799	98.2853	1.12732	0.806168	2	-	50125	51144	339	-	hypothetical protein
LIC10747	110.697	126.229	0.876948	0.94273	1	+	909064	909252	62	secE	preprotein translocase subunit SecE
LIC11983	110.57	82.6858	1.33723	0.702402	1	-	2389127	2389924	265	-	hypothetical protein
LIC10136	110.056	78.6803	1.39877	0.667318	1	-	161575	163395	606	-	ABC transporter ATP-binding protein
LIC20241	110.01	68.259	1.61166	0.400255	2	+	304174	305343	389	alr	alanine racemase
LIC12465	109.962	122.423	0.898218	0.87241	1	-	2981653	2983569	638	thrS	threonyl-tRNA synthetase
LIC10769	109.425	92.965	1.17705	0.832322	1	+	934737	936410	557	-	processing metalloprotease
LIC11408	109.085	111.922	0.974652	0.92553	1	-	1732303	1733412	369	-	hypothetical protein
LIC13397	108.958	33.9167	3.21253	0.000613397	1	+	4164603	4165934	443	phoD	alkaline phosphatase
LIC12848	108.421	160.538	0.675364	0.690437	1	-	3457161	3457571	136	rpsK	30S ribosomal protein S11
LIC10576	108.401	120.813	0.897262	0.991661	1	-	701450	703006	518	hflX	GTP-binding protein
LIC13128	108.176	124.395	0.869619	0.876953	1	-	3829213	3829764	183	-	hypothetical protein
LIC20204	108.082	142.419	0.758902	0.734681	2	-	262066	263217	383	csdB	cysteine desulfurase
LIC12514	107.96	137.191	0.78693	0.700783	1	-	3041807	3043600	597	mutL	DNA mismatch repair protein
LIC10151	107.955	83.2796	1.2963	0.68871	1	+	181127	183481	784	-	hypothetical protein
LIC12010	107.948	178.935	0.603279	0.330688	1	-	2419675	2421477	600	lepA	GTP-binding protein LepA
LIC11703	107.837	107.073	1.00714	0.991661	1	-	2071098	2071544	148	-	hypothetical protein
LIC12318	107.773	85.4687	1.26096	0.862039	1	+	2796250	2796777	175	-	hypothetical protein
LIC12774	107.549	86.5677	1.24236	0.848117	1	-	3380669	3380923	84	rpmA	50S ribosomal protein L27
LIC12208	107.395	29.4923	3.64147	0.000206762	1	+	2663730	2665154	474	-	lipoprotein
LIC2nc20	107.325	119.244	0.90004	0.956052	2	NA	242735	243092	358
LIC12857	107.278	160.672	0.667685	0.502283	1	-	3461524	3461892	122	rplR	50S ribosomal protein L18
LIC12586	107.19	93.8752	1.14184	0.848117	1	-	3131381	3133573	730	-	hypothetical protein
LIC12336	107.149	126.708	0.845637	0.731196	1	+	2821205	2822533	442	-	sterol desaturase-related protein
LIC12108	106.919	182.372	0.586269	0.342759	1	-	2549569	2551374	601	aspS	aspartyl-tRNA synthetase
LIC12206	106.64	63.535	1.67845	0.440459	1	-	2659190	2659510	106	-	MarR family transcriptional regulator
LIC12969	106.302	90.553	1.17392	0.862039	1	-	3606413	3607615	400	ftsZ	cell division protein FtsZ
LIC10558	106.099	100.855	1.05199	0.848117	1	+	684092	684532	146	-	hypothetical protein
LIC20157	106.058	60.5364	1.75198	0.205128	2	-	189410	190765	451	-	hypothetical protein
LIC20209	106.055	124.419	0.852405	0.859757	2	+	267823	270021	732	mcmA	methylmalonyl-CoA mutase
LIC12453	105.98	116.816	0.907236	0.879697	1	-	2970723	2971508	261	-	hypothetical protein
LIC10337	105.638	132	0.800288	0.84638	1	-	382529	383638	369	-	hypothetical protein
LIC11713	105.394	156.62	0.672929	0.612681	1	+	2084708	2085718	336	-	motility protein B
LIC12477	105.207	121.742	0.864179	0.852829	1	-	3000626	3003064	812	pbp1a	Pbp1A
LIC20064	104.906	90.9291	1.15371	0.989004	2	+	70663	71427	254	fabG	3-oxoacyl-(acyl-carrier protein) reductase
LIC10974	104.596	99.2378	1.054	0.94635	1	-	1176400	1177611	403	-	acetyl-CoA acetyltransferase
LIC10145	104.484	177.913	0.587274	0.440119	1	+	173959	175332	457	-	hypothetical protein
LIC11957	104.335	59.5204	1.75292	0.22092	1	+	2364674	2365162	162	-	response regulator
LIC11699	104.242	117.424	0.887748	0.831131	1	+	2065227	2066879	550	glpD	glycerol-3-phosphate dehydrogenase
LIC10482	104.052	99.2885	1.04798	0.980708	1	+	559027	559608	193	-	hypothetical protein
LIC12746	103.927	126.044	0.824533	0.832322	1	+	3341725	3343056	443	nuoF	NADH dehydrogenase subunit I F
LIC11914	103.671	101.725	1.01913	0.997491	1	-	2312284	2313111	275	wecG	UDP-n-acetyl-d-mannosamine transferase
LIC20050	103.605	125.062	0.828429	0.837616	2	+	51217	52137	306	-	hypothetical protein
LIC12077	103.163	4.52813	22.7827	1.19e-18	1	-	2513951	2514256	101	-	hypothetical protein
LIC13433	103.002	55.7521	1.84749	0.118667	1	+	4209987	4211135	382	pyrD	dihydroorotate dehydrogenase 2
LIC13162	102.885	89.5164	1.14934	0.893919	1	-	3872009	3873151	380	aroA(G)	phospho-2-dehydro-3-deoxyheptonate aldolase chorismate mutase
LIC12168	102.766	98.591	1.04235	1	1	-	2619061	2620245	394	-	aspartate aminotransferase
LIC10718	102.739	73.9455	1.38939	0.577097	1	-	872171	873616	481	-	hypothetical protein
LIC12457	102.096	132.187	0.772357	0.746698	1	-	2976181	2976714	177	-	chemotaxis protein
LIC11992	102.022	101.262	1.0075	1	1	+	2401441	2402664	407	serA	D-3-phosphoglycerate dehydrogenase
LIC14007	101.752	85.1405	1.19511	0.642953	1	+	2109340	2109693	117	-	hypothetical protein
LIC13341	101.365	57.8504	1.75219	0.295382	1	-	4096978	4098207	409	-	lipoprotein
LIC11704	101.21	96.8021	1.04553	0.959433	1	-	2071604	2071813	69	rpsU	30S ribosomal protein S21
LIC11728	101.208	124.036	0.815956	0.777794	1	-	2102702	2103262	186	-	N-acetylmuramoyl-L-alanine amidase
LIC12821	100.804	145.062	0.694902	0.528936	1	-	3424474	3424914	146	-	hypothetical protein
LIC11421	100.24	90.6578	1.10569	0.900999	1	-	1746773	1749064	763	-	phosphate sodium symporter
LIC10002	99.9444	70.2811	1.42207	0.704295	1	+	3279	4400	373	dnaN	DNA polymerase III subunit beta
LIC10601	99.9127	43.1865	2.31352	0.240862	1	-	734349	734801	150	-	hypothetical protein
LIC20097	99.7146	88.2787	1.12954	0.959288	2	+	114072	114884	270	-	short-chain dehydrogenase
LIC13071	99.708	79.0659	1.26107	0.962623	1	-	3749072	3749617	181	-	hypothetical protein
LIC13060	99.4542	208.576	0.476824	0.0792299	1	-	3735587	3736687	366	lipL36	hypothetical protein
LIC12180	99.2382	70.9006	1.39968	0.714141	1	-	2633963	2634697	244	-	methyltransferase
LIC13230	99.2075	90.5168	1.09601	0.796406	1	+	3965016	3966581	521	dead	ATP-dependent RNA helicase
LIC20214	99.0335	151.847	0.652194	0.481114	2	+	273993	276524	843	-	hypothetical protein
LIC11958	98.9012	65.1269	1.51859	0.544384	1	+	2365179	2366387	402	-	ARM repeat-containing protein
LIC10857	98.8473	165.79	0.596222	0.327928	1	+	1032087	1033814	575	-	integral membrane zinc metalloprotease
LIC11240	98.7496	98.0058	1.00759	0.985897	1	+	1531217	1531777	186	atpH	F0F1 ATP synthase subunit delta
LIC12016	98.5839	60.2893	1.63518	0.496845	1	+	2427612	2428019	135	-	hypothetical protein
LIC20114	98.5446	87.2319	1.12969	0.977553	2	-	136489	137580	363	-	LipL45 homologue
LIC10154	98.5371	58.8702	1.6738	0.469914	1	+	184688	184849	53	rpmH	50S ribosomal protein L34
LIC10534	98.3665	64.7726	1.51864	0.550932	1	-	648129	650537	802	pbp1	penicillin-binding protein 1
LIC2nc10	98.2964	58.648	1.67604	0.21451	2	NA	159019	159243	225	sRNA -	Cobalamin
LIC11793	98.2215	90.256	1.08825	0.982949	1	+	2186279	2187265	328	sppA	endopeptidase IV
LIC11361	97.9733	72.4193	1.35286	0.704536	1	+	1677240	1679195	651	prlC	oligopeptidase A
LIC10853	97.8737	80.4537	1.21652	0.79445	1	+	1028735	1029289	184	frr	ribosome recycling factor
LIC13059	97.7908	69.6246	1.40454	0.77749	1	+	3733568	3734263	231	-	lipoprotein
LIC20223	97.7693	81.8246	1.19486	0.956052	2	+	284151	284582	143	-	hypothetical protein
LIC12368	97.769	58.0841	1.68323	0.322165	1	-	2869757	2870953	398	-	hypothetical protein
LIC12349	97.5231	125.801	0.77522	0.766582	1	-	2842928	2844652	574	-	hypothetical protein
LIC11561	97.3607	101.874	0.955698	0.969266	1	+	1922154	1922897	247	-	hypothetical protein
LIC11067	97.3196	103.615	0.939238	0.919383	1	-	1319626	1319946	106	-	hypothetical protein
LIC12622	96.8927	153.192	0.632492	0.524005	1	+	3172732	3173850	372	-	membrane metalloendopeptidase
LIC10050	96.8893	39.3385	2.46296	0.0153509	1	-	60404	62467	687	-	hypothetical protein
LIC11311	96.6213	70.0945	1.37844	0.562148	1	+	1618309	1619466	385	erg10	acetyl-CoA C-acyltransferase
LIC10849	96.6146	82.4966	1.17114	0.871191	1	+	1026236	1026496	86	-	hypothetical protein
LIC13489	96.5087	99.841	0.966623	0.875654	1	-	4263862	4264623	253	parA	hypothetical protein
LIC10952	96.4905	164.016	0.588298	0.214295	1	+	1147903	1149108	401	-	hypothetical protein
LIC10338	96.4892	79.4231	1.21488	0.746592	1	-	383660	384085	141	-	hypothetical protein
LIC12869	96.3069	115.046	0.837117	0.946953	1	-	3466411	3466692	93	rpsS	30S ribosomal protein S19
LIC11413	95.9655	101.426	0.946163	1	1	-	1739391	1741208	605	-	glycosyl hydrolase
LIC13379	95.9516	68.1519	1.40791	0.735007	1	+	4142451	4143365	304	-	CAAX protease
LIC11216	95.7604	72.059	1.32892	0.638992	1	+	1497838	1499562	574	-	methyl-accepting chemotaxis transducer transmembrane protein
LIC10137	95.7127	113.861	0.840611	0.861265	1	+	163667	164182	171	-	[protein-PII] uridylyltransferase
LIC10311	95.6617	69.4214	1.37799	0.794299	1	-	354018	355133	371	gcvT	glycine cleavage system aminomethyltransferase T
LIC13134	95.4703	116.441	0.819899	0.848117	1	+	3839317	3842484	1055	acrD	acriflavin resistance
LIC11558	95.3748	139.332	0.684517	0.700145	1	+	1920309	1921004	231	trmD	tRNA (guanine-N(1)-)-methyltransferase/unknown domain fusion protein
LIC13367	95.3692	110.063	0.866497	0.904639	1	-	4129545	4131230	561	cysI	sulfite reductase subunit beta
LIC11622	95.3108	123.85	0.769569	0.704295	1	+	1984769	1985218	149	-	biopolymer transport exbd-related transmembrane protein
LIC12865	95.2116	119.471	0.796943	0.765148	1	-	3464672	3464956	94	rpmC	50S ribosomal protein L29
LIC10762	95.0495	108.4	0.876843	0.971611	1	+	926298	926717	139	rpsI	30S ribosomal protein S9
LIC13510	94.4763	69.3501	1.36231	0.706384	1	-	2601926	2603545	539	-	hypothetical protein
LIC12201	94.3941	63.3965	1.48895	0.658696	1	-	2654758	2655561	267	-	mannose-1-phosphate guanyltransferase
LIC12319	94.0966	75.6323	1.24413	0.820203	1	-	2796752	2797561	269	-	protein phosphatase
LIC12294	94.0244	134.274	0.700243	0.625531	1	-	2768357	2769667	436	ugd	UDP-glucose dehydrogenase
LIC10712	93.7412	81.0696	1.15631	1	1	-	859396	860907	503	-	hypothetical protein
LIC10049	93.6851	56.7085	1.65205	0.346793	1	-	59246	60394	382	-	hypothetical protein
LIC11436	93.5449	92.8573	1.0074	1	1	-	1767404	1769521	705	-	hypothetical protein
LIC11016	93.5334	98.2913	0.951594	0.959433	1	+	1239567	1240868	433	purB	adenylosuccinate lyase
LIC11173	93.3596	95.9026	0.973484	0.900999	1	+	1442153	1443652	499	-	hypothetical protein
LIC20272	93.2092	107.83	0.864407	0.832322	2	-	344590	345663	357	-	hypothetical protein
LIC12702	93.0312	147.407	0.631119	0.645821	1	-	3288506	3288772	88	rpsO	30S ribosomal protein S15
LIC12176	92.9625	64.6988	1.43685	0.722254	1	-	2629329	2630321	330	-	UDP-glucose 4-epimerase
LIC11187	92.8134	67.2072	1.381	0.645821	1	+	1461597	1462391	264	flgD	flagellar hook assembly scaffolding protein
LIC12859	92.3781	156.243	0.591246	0.409866	1	-	3462462	3462863	133	rpsH	30S ribosomal protein S8
LIC12152	92.202	79.8452	1.15476	0.915428	1	-	2601148	2601915	255	-	glucose-1-phosphate cytidylyltransferase
LIC12421	92.1903	95.7118	0.963207	1	1	-	2937356	2940388	1010	-	hypothetical protein
LIC11831	91.936	68.7181	1.33787	0.80682	1	-	2226964	2228775	603	guaA	GMP synthase
LIC11232	91.8817	40.0449	2.29447	0.0782023	1	-	1525604	1526413	269	-	hypothetical protein
LIC11732	91.645	114.386	0.80119	0.840858	1	+	2110228	2112246	672	uvrD2	ATP-dependent DNA helicase
LIC11139	91.6086	64.4083	1.42231	0.799238	1	-	1405220	1405762	180	-	hypothetical protein
LIC12461	91.5058	125.919	0.726701	0.633775	1	-	2978894	2979247	117	rplT	50S ribosomal protein L20
LIC12731	91.3939	49.0695	1.86254	0.275754	1	+	3325579	3327576	665	-	hypothetical protein
LIC13434	91.3639	66.8933	1.36581	0.690437	1	+	4211239	4212681	480	-	hypothetical protein
LIC12544	91.2704	147.774	0.617634	0.506166	1	-	3082823	3083938	371	-	DNA binding protein
LIC12871	91.1216	118.517	0.768851	0.887866	1	-	3467544	3467858	104	rplW	50S ribosomal protein L23
LIC12269	91.1044	101.901	0.89405	0.935921	1	-	2742142	2743242	366	mnmA	tRNA-specific 2-thiouridylase MnmA
LIC12183	90.4811	60.014	1.50767	0.668162	1	-	2637198	2638451	417	-	hypothetical protein
LIC11273	90.4794	117.727	0.768552	0.774214	1	-	1573142	1574023	293	-	hypothetical protein
LIC10396	90.4791	103.644	0.872977	0.774545	1	+	452995	454176	393	phbA	acetyl-CoA acetyltransferase
LIC11595	90.3427	98.3488	0.918594	0.869688	1	-	1954261	1955820	519	-	hypothetical protein
LIC10733	90.3245	97.3243	0.928077	0.959236	1	+	893559	895046	495	pepA	cytosol aminopeptidase protein
LIC12233	90.2585	120.101	0.75152	0.562148	1	-	2697495	2698550	351	-	fructose-bisphosphate aldolase
LIC10634	90.154	133.998	0.6728	0.508945	1	+	772830	774080	416	-	selenocysteine reductase
LIC10157	90.069	81.9781	1.0987	0.856686	1	+	185410	187293	627	-	hypothetical protein
LIC11670	90.0085	96.5786	0.931971	1	1	+	2032002	2033768	588	-	hypothetical protein
LIC12460	89.985	119.685	0.751846	0.620373	1	-	2978168	2978806	212	-	hypothetical protein
LIC11398	89.9524	36.3338	2.47572	0.0844527	1	+	1717087	1718148	353	-	hypothetical protein
LIC20208	89.9521	97.1222	0.926174	0.848117	2	+	265946	267826	626	-	methylmalonyl-COA mutase small subunit
LIC13300	89.6835	152.873	0.586656	0.225538	1	+	4046951	4048261	436	fadB	3-hydroxyacyl-CoA dehydrogenase
LIC13123	89.6797	50.884	1.76243	0.409866	1	+	3821950	3822825	291	-	hypothetical protein
LIC10772	89.5971	66.9032	1.33921	0.833693	1	+	938092	938916	274	-	hypothetical protein
LIC11632	89.1919	67.7487	1.31651	0.558023	1	-	1998110	1999939	609	ptsI	phosphotransferase system enzyme I
LIC13284	88.8934	95.2963	0.93281	0.922789	1	-	4028315	4028674	119	-	hypothetical protein
LIC10090	88.8436	106.427	0.834781	0.795777	1	+	106049	107596	515	-	hypothetical protein
LIC10439	88.7684	68.4157	1.29749	0.714141	1	-	499782	501815	677	-	hypothetical protein
LIC12638	88.5822	122.224	0.72475	0.635238	1	+	3196738	3197529	263	-	hypothetical protein
LIC11553	88.4987	79.5029	1.11315	0.848117	1	+	1916888	1917883	331	-	serine/threonine kinase
LIC11082	88.3027	28.0529	3.14772	0.00202743	1	-	1337006	1338130	374	-	hypothetical protein
LIC20074	88.1504	127.23	0.692842	0.432852	2	-	80308	82245	645	-	long-chain-fatty-acid--CoA ligase
LIC12410	88.0933	39.7755	2.21476	0.397265	1	+	2921380	2921670	96	-	hypothetical protein
LIC13192	88.036	82.0738	1.07265	0.837616	1	-	3907493	3909961	822	-	histidine kinase response regulator hybrid protein
LIC13214	87.6599	79.9051	1.09705	0.875511	1	+	3942741	3943325	194	-	cytochrome oxidase subunit
LIC13416	87.6478	441.592	0.198482	5.73e-06	1	+	4191341	4192309	322	-	hypothetical protein
LIC11461	87.5374	97.9267	0.893907	0.959433	1	+	1802311	1803774	487	gatA	aspartyl/glutamyl-tRNA amidotransferase subunit A
LIC11065	87.4183	117.043	0.746891	0.805222	1	+	1315075	1316538	487	pcnB	poly A polymerase
LIC13065	87.2865	140.51	0.62121	0.458404	1	-	3741021	3742034	337	-	hypothetical protein
LIC20027	87.1611	81.2089	1.0733	1	2	+	26509	27060	183	wzb	phosphotyrosine protein phosphatase
LIC10297	87.0291	27.5553	3.15835	0.00186853	1	-	340569	340952	127	fliE	flagellar hook-basal body protein FliE
LIC11783	86.9877	30.8535	2.81938	0.0411645	1	+	2175384	2175689	101	-	hypothetical protein
LIC13470	86.8715	58.5776	1.48301	0.639754	1	+	4245217	4246161	314	-	ferredoxin--NADP reductase
LIC10302	86.8648	38.8766	2.23437	0.0228418	1	+	343096	344145	349	-	hypothetical protein
LIC10046	86.7185	79.3839	1.09239	0.92553	1	+	56259	57428	389	pntA	proton-translocating transhydrogenase subunit alpha part 1
LIC10258	86.6777	54.9963	1.57607	0.528936	1	+	295703	297472	589	-	hypothetical protein
LIC12114	86.6646	82.612	1.04906	0.935033	1	-	2554320	2555549	409	-	lipoprotein
LIC11277	86.6502	132.57	0.653616	0.612681	1	+	1576451	1577914	487	accC	acetyl-CoA carboxylase subunit alpha
LIC20226	86.6066	101.661	0.851916	0.848117	2	-	288068	288817	249	-	aldolase class II
LIC12730	86.5358	58.7508	1.47293	0.652885	1	+	3323552	3325582	676	-	hypothetical protein
LIC12637	86.4729	61.1965	1.41304	0.690437	1	+	3196476	3196679	67	rpmE	50S ribosomal protein L31
LIC12883	86.3877	121.528	0.710847	0.615945	1	-	3479445	3482765	1106	carB	carbamoyl phosphate synthase large subunit
[truncated: 3,117 more rows]

## Sheet: All genes-sorted by IV
Systemic ID	Base mean DMC	Base mean IV	Fold Change	P-adjusted	Chromosome	Strand	Start	End	Gene Length	Gene Name	Product
[truncated: 3,720 more rows]

[truncated: 2 more sheets: Upregulated genes, Dowregulated genes]
